# Supplementary material for: Characterization of anti-leukemia components from Indigo naturalis using comprehensive two-dimensional K562/cell membrane chromatography and in silico target identification
Source: Sci Rep. 2016 May 6;6:25491. doi: 10.1038/srep25491 (PMC4858665; doi:10.1038/srep25491)
Supplement: Supplementary Table S1 [file srep25491-s2.xls]

## Sheet: Sheet1
Peak	Identification	Fomula	Selected ion	score	Expected	Detected	Error(ppm)	Abund match(%)	Spacing match(%)	DBE	Fragment ions with fragment voltage adjusted to 250 V	Retention time (min)
1	(1H,3H)-quinazoline-2,4-dione	C8H6N2O2	[M+H]+	93.47	163.05	163.051	-3.49	99.75	80.26	7	163.0502；132.1029；	5.184
2	2-Aminobenzoic acid	C7H7NO2	[M+H]+	81.72	138.055	138.057	-13.74	98.16	99.34	5	138.0568；120.0464；92.0517	6.141
3	2-benzoxazolinone	C7H5NO2	[M+H]+	86.89	136.039	136.04	-2.76	98.85	49.94	6	136.0397；114.0915；	6.82
4	2-Hydroxy-1,4-benzoxazin-3-one	C8H7NO3	[M+H]+	83.92	166.05	166.05	1.19	95.38	38.89	6	166.0497；120.0446	6.804
5	3-(2'-carboxyphenyl）-4(3H）-Quinazolinol	C15H10N2O3	[M+H]+	98.62	267.076	267.077	-1.05	99.05	96.63	12	267.0767；249.0660	7.54
6	4(3H)-quinoxalinol	C8H6N2O	[M+H]+	83.33	147.055	147.056	-3.37	91.56	46.1	7	147.0558；84.9600	5.094
7	5,7,4'-Trihydroxy-methoxyflavone	C16H12O6	[M+H]+	99.07	301.071	301.071	-0.99	98.79	98.82	11	301.0710；180.0664	9.283
8	Adenosine	C10H13N5O4	[M+H]+	99.29	268.104	268.104	-0.81	99.51	98.39	7	268.1042；211.1439	1.248
9	hydroxyindirubin	C16H10N2O3	[M+H]+	83.19	279.076	279.077	-3.05	93.6	48.09	13	279.0773；172.0379	5.871
10	indigo	C16H10N2O2	[M+H]+	98.41	263.082	263.081	0.76	98.98	99.09	13	263.0813；217.0766	7.573
11	indirubin	C16H10N2O2	[M+H]+	98.41	263.082	263.081	0.76	98.98	99.09	13	263.0813；217.0766	8.128
12	Indoxyl β-D-glucoside	C10H9NO2	[M+H]+	76.44	175.064	175.063	-1.19	87.34	17.21	7	175.0633；159.0675	4.875
13	isatin	C8H5NO2	[M+H]+	99.54	148.039	148.039	0.26	99.58	98.61	7	148.0393；102.0331;	6.01
14	Isoleucine	C6H13NO2	[M+H]+	96.66	132.102	132.102	-0.48	88.59	99.78	1	132.1020；86.0913；68.8146	2.489
15	Leucine	C6H13NO2	[M+H]+	96.66	132.102	132.102	-0.48	88.59	99.78	1	132.1020；86.0913	3.871
16	lupenone	C30H48O	[M+H]+	98.16	425.378	425.378	0.05	94.73	98.59	7	425.3778；291.1956	10.828
17	n-heptadecanoic acid	C17H34O2	[M+H]+	74.54	293.245	293.248	-9.45	88.4	84.65	1	293.2476；135.1163	11.622
18	N-phenyl-2-naphthylamine	C16H13N	[M+H]+	84.31	220.112	220.112	-1.2	93.86	42.79	11	220.09；132.1023	14.437
19	Isorhamnetin	C16H12O7	[M+H]+	99.44	317.066	317.065	0.3	98.26	99.86	11	317.0655；287.0541；258.1683；	8.473
20	Acteoside	C29H36O15	[M+H]+	92.82	625.213	625.212	0.35	92.82	92.82	12	471.1494；325.0917	6.534
21	Stigmasta-5,22-diene-3β,7β-diol	C30H48O	[M+H]+	98.16	425.378	425.378	0.05	94.73	98.59	7	425.37；130.0299	10.828
22	tryptanthrine	C15H8N2O2	[M+H]+	98.76	249.066	249.066	-2.06	99.53	99.85	13	249.0664；221.1436；146.1172；130.0525	10.56
23	Tyrosine	C9H11NO3	[M+H]+	97.48	182.081	182.081	-1.32	99.11	91.73	5	182.0814；86.0967	1.265
24	Valine	C5H11NO2	[M+H]+	99.75	118.086	118.086	-0.18	99.98	99	1	118.0863；70.9408	0.733
