# Supplementary material for: Characterization of anti-leukemia components from Indigo naturalis using comprehensive two-dimensional K562/cell membrane chromatography and in silico target identification
Source: Sci Rep. 2016 May 6;6:25491. doi: 10.1038/srep25491 (PMC4858665; doi:10.1038/srep25491)
Supplement: Supplementary Table S2 [file srep25491-s3.xls]

## Sheet: Sheet1
	Score	Compound	Target	Bioactivity Type	Value	Reference
	1	CHEMBL379064	Aminopeptidase N	Inhibition	0.73	J. Med. Chem.,(2003)46:18:3900
	1	CHEMBL379064	Neprilysin	Inhibition	0.49	J. Med. Chem.,(2003)46:18:3900
	1	CHEMBL379064	Enoyl-acyl-carrier protein reductase	IC50	=5.uM	J. Med. Chem.,(2006)49:11:3345
	1	CHEMBL379064	3-oxoacyl-acyl-carrier protein reductase	IC50	=8.3uM	J. Med. Chem.,(2006)49:11:3345
	1	CHEMBL379064	Plasmodium falciparum	IC50	=14.7uM	J. Med. Chem.,(2006)49:11:3345
	1	CHEMBL379064	Plasmodium falciparum	Activity	Not Determined	J. Med. Chem.,(2006)49:11:3345
	1	CHEMBL379064	Fatty acid synthase	Activity	Not Active	J. Med. Chem.,(2006)49:11:3345
	1	CHEMBL379064	Arachidonate 5-lipoxygenase	IC50	Not Determined	J. Med. Chem.,(2007)50:11:2640
	1	CHEMBL379064	Xanthine dehydrogenase	INH	0.49	J. Nat. Prod.,(1988)51:2:345
	1	CHEMBL379064	Aldose reductase	IC50	>95.uM	J. Nat. Prod.,(1996)59:4:443
	1	CHEMBL379064	Unchecked	IC50	>95.uM	J. Nat. Prod.,(1996)59:4:443
	1	CHEMBL379064	Unchecked	IC50	=88.6uM	J. Nat. Prod.,(1996)59:4:443
	1	CHEMBL379064	Xanthine dehydrogenase	IC50	=2.51uM	J. Nat. Prod.,(1998)61:1:71
	1	CHEMBL379064	Unchecked	IC50	=2.75uM	J. Nat. Prod.,(1998)61:1:71
	1	CHEMBL379064	Unchecked	IC50	=3.810'-6M	J. Nat. Prod.,(1996)59:3:273
	1	CHEMBL379064	Salivary alpha-amylase	IC50	Not Determined	J. Med. Chem.,(2008)51:12:3555
	1	CHEMBL379064	Salivary alpha-amylase	INH	0.354	J. Med. Chem.,(2008)51:12:3555
	1	CHEMBL379064	Jurkat	Activity	Active	J. Med. Chem.,(2009)52:7:1912
	1	CHEMBL379064	Heat shock protein beta-1	Activity	Not Active	J. Med. Chem.,(2009)52:7:1912
	1	CHEMBL379064	Unchecked	IC50	=0.5uM	J. Med. Chem.,(2009)52:7:1912
	1	CHEMBL379064	Unchecked	IC50	=0.91uM	J. Med. Chem.,(2009)52:7:1912
	1	CHEMBL379064	Helicobacter pylori	Activity	Not Active	J. Nat. Prod.,(2003)66:5:699
	1	CHEMBL379064	Proteus mirabilis	Activity	Not Active	J. Nat. Prod.,(2003)66:5:699
	1	CHEMBL379064	Pseudomonas aeruginosa	Activity	Not Active	J. Nat. Prod.,(2003)66:5:699
	1	CHEMBL379064	HeLa	IC50	>=10.uM	J. Nat. Prod.,(2009)72:4:799
	1	CHEMBL379064	Unchecked	Activity	=2.69MU	Bioorg. Med. Chem.,(2010)18:1:28
	1	CHEMBL379064	Cytochrome P450 1A2	IC50	=1261.nM	Bioorg. Med. Chem.,(2010)18:17:6310
	1	CHEMBL379064	Cytochrome P450 1A1	IC50	=56.nM	Bioorg. Med. Chem.,(2010)18:17:6310
	1	CHEMBL379064	Cytochrome P450 1B1	IC50	=17.nM	Bioorg. Med. Chem.,(2010)18:17:6310
	1	CHEMBL379064	Salmonella typhimurium	pID50	6.097	Eur. J. Med. Chem.,(2010)45:10:4562
	1	CHEMBL379064	Menin/Histone-lysine N-methyltransferase MLL	Potency	=25.1189um	PubChem AID:1766
	1	CHEMBL379064	Menin/Histone-lysine N-methyltransferase MLL	Potency	=35.4813um	PubChem AID:1768
	1	CHEMBL379064	Menin/Histone-lysine N-methyltransferase MLL	Potency	=22.3872um	PubChem AID:1768
	1	CHEMBL379064	DNA-(apurinic or apyrimidinic site) lyase	Potency	=22.3872um	PubChem AID:2517
	1	CHEMBL379064	DNA-(apurinic or apyrimidinic site) lyase	Potency	=39.8107um	PubChem AID:2517
	1	CHEMBL379064	Unchecked	EC50	=26.2ug	Bioorg. Med. Chem. Lett.,(2011)21:18:5328
	1	CHEMBL379064	Flap endonuclease 1	Potency	56.2341uM	PubChem AID:588795
	1	CHEMBL379064	DNA polymerase kappa	Potency	29.9349uM	PubChem AID:588579
	1	CHEMBL379064	Protein E6	INH	Not Active	Bioorg. Med. Chem. Lett.,(2012)22:5:2125
	1	CHEMBL379064	Unchecked	INH	0.4729
	1	CHEMBL379064	Unchecked	CC50	>50.uM
	1	CHEMBL379064	Thrombin	TT	=20.5s
	1	CHEMBL379064	Thrombin	PT	=5.3s
	1	CHEMBL379064	Thrombin	APTT	=82.3s
	1	CHEMBL379064	Thrombin	Activity	=5.4g/L
	1	CHEMBL379064	Unchecked	IC50	=0.16mM	J. Nat. Prod.,(2012)75:5:968
	1	CHEMBL379064	Unchecked	Ki	=1.91mM	J. Nat. Prod.,(2012)75:5:968
	1	CHEMBL379064	HepG2	Imax	0.418	Eur. J. Med. Chem.,(2011)46:9:4548
	1	CHEMBL379064	HepG2	Imax	0.438	Eur. J. Med. Chem.,(2011)46:9:4548
	1	CHEMBL379064	HepG2	Activity	>200.uM	Eur. J. Med. Chem.,(2011)46:9:4548
	1	CHEMBL379064	Unchecked	Activity	=1.04mM	Eur. J. Med. Chem.,(2011)46:9:4548
	1	CHEMBL379064	Unchecked	Activity	=0.115V	Eur. J. Med. Chem.,(2011)46:9:4548
	1	CHEMBL379064	HepG2	IC30	=90.5uM	Eur. J. Med. Chem.,(2011)46:9:4548
	1	CHEMBL379064	HepG2	INH	Dose-dependent effect	Eur. J. Med. Chem.,(2011)46:9:4548
	1	CHEMBL379064	Acetylcholinesterase	INH	0.0576	Bioorg. Med. Chem.,(2012)20:22:6669
	1	CHEMBL379064	Cholinesterase	INH	-0.0206	Bioorg. Med. Chem.,(2012)20:22:6669
	0.76	CHEMBL2043330	Thrombin	TT	=9.9s
	0.76	CHEMBL2043330	Thrombin	TT	=9.9s
	0.76	CHEMBL2043330	Thrombin	PT	=5.8s
	0.76	CHEMBL2043330	Thrombin	APTT	=58.7s
	0.76	CHEMBL2043330	Thrombin	Activity	=6.6g/L
	0.76	CHEMBL2043330	RAW264.7	Activity	Non-toxic	J. Nat. Prod.,(2012)75:12:2069
	0.76	CHEMBL2043330	RAW264.7	Activity	Non-toxic	J. Nat. Prod.,(2012)75:12:2069
	0.76	CHEMBL2043330	Unchecked	IC50	=85.34uM	J. Nat. Prod.,(2012)75:12:2069
	0.76	CHEMBL2043330	RAW264.7	IC50	Not Determined	J. Nat. Prod.,(2012)75:12:2069
	0.76	CHEMBL2043330	RAW264.7	IC50	=35.uM	J. Nat. Prod.,(2012)75:12:2069
	0.74	CHEMBL2043329	Thrombin	TT	=22.3s
	0.74	CHEMBL2043329	Thrombin	PT	=5.8s
	0.74	CHEMBL2043329	Thrombin	APTT	=57.6s
	0.74	CHEMBL2043329	Thrombin	Activity	=6.2g/L
	0.73	CHEMBL457148	Aldose reductase	IC50	>91.uM	J. Nat. Prod.,(1996)59:4:443
	0.73	CHEMBL457148	Unchecked	IC50	>91.uM	J. Nat. Prod.,(1996)59:4:443
	0.73	CHEMBL457148	Unchecked	IC50	>91.uM	J. Nat. Prod.,(1996)59:4:443
	0.73	CHEMBL457148	Vero	MNCC	=0.04mM	J. Nat. Prod.,(2009)72:6:1057
	0.73	CHEMBL457148	Human herpesvirus 1	Activity	Not Active	J. Nat. Prod.,(2009)72:6:1057
	0.73	CHEMBL457148	MDA-N	log GI50 (M)	-5.319	PubChem AID:87
	0.73	CHEMBL457148	SN12C	log GI50 (M)	-4	PubChem AID:145
	0.73	CHEMBL457148	NCI-H23	log GI50 (M)	-4.577	PubChem AID:1
	0.73	CHEMBL457148	HL-60	log GI50 (M)	-5.386	PubChem AID:125
	0.73	CHEMBL457148	HOP-92	log GI50 (M)	-6.077	PubChem AID:13
	0.73	CHEMBL457148	DU-145	log GI50 (M)	-4	PubChem AID:43
	0.73	CHEMBL457148	SF-539	log GI50 (M)	-5.432	PubChem AID:49
	0.73	CHEMBL457148	SK-MEL-5	log GI50 (M)	-4.747	PubChem AID:37
	0.73	CHEMBL457148	Malme-3M	log GI50 (M)	-4	PubChem AID:29
	0.73	CHEMBL457148	A498	log GI50 (M)	-5.564	PubChem AID:129
	0.73	CHEMBL457148	K562	log GI50 (M)	-5.36	PubChem AID:121
	0.73	CHEMBL457148	OVCAR-3	log GI50 (M)	-5.598	PubChem AID:99
	0.73	CHEMBL457148	MOLT-4	log GI50 (M)	-5.356	PubChem AID:123
	0.73	CHEMBL457148	U-251	log GI50 (M)	-5.66	PubChem AID:59
	0.73	CHEMBL457148	NCI/ADR-RES	log GI50 (M)	-5.297	PubChem AID:93
	0.73	CHEMBL457148	OVCAR-5	log GI50 (M)	-4	PubChem AID:107
	0.73	CHEMBL457148	OVCAR-8	log GI50 (M)	-5.453	PubChem AID:109
	0.73	CHEMBL457148	SNB-19	log GI50 (M)	-5.417	PubChem AID:53
	0.73	CHEMBL457148	SR	log GI50 (M)	-4.789	PubChem AID:115
	0.73	CHEMBL457148	MDA-MB-231	log GI50 (M)	-5.254	PubChem AID:95
	0.73	CHEMBL457148	SW-620	log GI50 (M)	-4.732	PubChem AID:81
	0.73	CHEMBL457148	TK-10	log GI50 (M)	-4	PubChem AID:141
	0.73	CHEMBL457148	NCI-H522	log GI50 (M)	-5.639	PubChem AID:15
	0.73	CHEMBL457148	M14	log GI50 (M)	-5.332	PubChem AID:25
	0.73	CHEMBL457148	KM12	log GI50 (M)	-5.46	PubChem AID:73
	0.73	CHEMBL457148	RPMI-8226	log GI50 (M)	-5.223	PubChem AID:113
	0.73	CHEMBL457148	OVCAR-4	log GI50 (M)	-5.606	PubChem AID:105
	0.73	CHEMBL457148	BT-549	log GI50 (M)	-5.699	PubChem AID:89
	0.73	CHEMBL457148	LOX IMVI	log GI50 (M)	-5.496	PubChem AID:23
	0.73	CHEMBL457148	SK-MEL-2	log GI50 (M)	-4	PubChem AID:35
	0.73	CHEMBL457148	A549	log GI50 (M)	-4.641	PubChem AID:19
	0.73	CHEMBL457148	HCC 2998	log GI50 (M)	-5.119	PubChem AID:77
	0.73	CHEMBL457148	SNB-75	log GI50 (M)	-5.642	PubChem AID:55
	0.73	CHEMBL457148	HCT-15	log GI50 (M)	-4.707	PubChem AID:71
	0.73	CHEMBL457148	SF-268	log GI50 (M)	-5.724	PubChem AID:45
	0.73	CHEMBL457148	HCT-116	log GI50 (M)	-5.288	PubChem AID:79
	0.73	CHEMBL457148	EKVX	log GI50 (M)	-4.651	PubChem AID:21
	0.73	CHEMBL457148	MCF7	log GI50 (M)	-5.566	PubChem AID:83
	0.73	CHEMBL457148	PC-3	log GI50 (M)	-4.96	PubChem AID:41
	0.73	CHEMBL457148	T47D	log GI50 (M)	-4	PubChem AID:91
	0.73	CHEMBL457148	NCI-H460	log GI50 (M)	-5.578	PubChem AID:7
	0.73	CHEMBL457148	CAKI-1	log GI50 (M)	-5.456	PubChem AID:131
	0.73	CHEMBL457148	SF-295	log GI50 (M)	-4	PubChem AID:47
	0.73	CHEMBL457148	IGROV-1	log GI50 (M)	-4	PubChem AID:101
	0.73	CHEMBL457148	UACC-257	log GI50 (M)	-4	PubChem AID:33
	0.73	CHEMBL457148	786-0	log GI50 (M)	-5.464	PubChem AID:137
	0.73	CHEMBL457148	CCRF-CEM	log GI50 (M)	-5.534	PubChem AID:119
	0.73	CHEMBL457148	NCI-H226	log GI50 (M)	-4.576	PubChem AID:3
	0.73	CHEMBL457148	HT-29	log GI50 (M)	-4.355	PubChem AID:65
	0.73	CHEMBL457148	COLO 205	log GI50 (M)	-4.473	PubChem AID:67
	0.71	CHEMBL226034	Arachidonate 5-lipoxygenase	IC50	Not Determined	J. Med. Chem.,(2007)50:11:2640
	0.71	CHEMBL226034	Unchecked	IC50	=4.610'-6M	J. Nat. Prod.,(1996)59:3:273
	0.71	CHEMBL226034	Heat shock protein beta-1	Activity	Not Active	J. Med. Chem.,(2009)52:7:1912
	0.71	CHEMBL226034	Unchecked	IC50	>100.uM	J. Med. Chem.,(2009)52:7:1912
	0.71	CHEMBL226034	Unchecked	IC50	=16.4uM	J. Med. Chem.,(2009)52:7:1912
	0.71	CHEMBL226034	Unchecked	IC50	Not Determined	J. Nat. Prod.,(2008)71:11:1919
	0.71	CHEMBL226034	Plasmodium falciparum	IC50	Not Determined	J. Nat. Prod.,(2008)71:11:1919
	0.71	CHEMBL226034	Unchecked	IC50	=1.1ug ml-1	J. Nat. Prod.,(2008)71:11:1919
	0.71	CHEMBL226034	Unchecked	IC50	Not Determined	J. Nat. Prod.,(2008)71:11:1919
	0.71	CHEMBL226034	Vero	IC50	=170.3ug ml-1	J. Nat. Prod.,(2008)71:11:1919
	0.71	CHEMBL226034	Cytochrome P450 1A2	IC50	=1215.nM	Bioorg. Med. Chem.,(2010)18:17:6310
	0.71	CHEMBL226034	Cytochrome P450 1A1	IC50	=120.nM	Bioorg. Med. Chem.,(2010)18:17:6310
	0.71	CHEMBL226034	Cytochrome P450 1B1	IC50	=20.nM	Bioorg. Med. Chem.,(2010)18:17:6310
	0.71	CHEMBL226034	Unchecked	Activity	Not Active	J. Nat. Prod.,(2011)74:5:1061
	0.71	CHEMBL226034	Unchecked	EC50	>100.ug	Bioorg. Med. Chem. Lett.,(2011)21:18:5328
	0.71	CHEMBL226034	Thrombin	TT	=16.6s
	0.71	CHEMBL226034	Thrombin	PT	=6.9s
	0.71	CHEMBL226034	Thrombin	APTT	=49.8s
	0.71	CHEMBL226034	Thrombin	Activity	=7.5g/L
	0.71	CHEMBL226034	Acetylcholinesterase	INH	0.2593	Bioorg. Med. Chem.,(2012)20:22:6669
	0.71	CHEMBL226034	Cholinesterase	INH	0.0318	Bioorg. Med. Chem.,(2012)20:22:6669
	0.69	CHEMBL511363	P388	ED50	=1.7ug ml-1	J. Nat. Prod.,(1987)50:2:337
	0.69	CHEMBL511363	Unchecked	IC50	=3.910'-6M	J. Nat. Prod.,(1996)59:3:273
	0.69	CHEMBL511363	Unchecked	PC50	=59.8uM	J. Nat. Prod.,(2010)73:4:623
	0.69	CHEMBL470634	Jurkat	Activity	Active	J. Med. Chem.,(2009)52:7:1912
	0.69	CHEMBL470634	Heat shock protein beta-1	Activity	Not Active	J. Med. Chem.,(2009)52:7:1912
	0.69	CHEMBL470634	Unchecked	IC50	=53.uM	J. Med. Chem.,(2009)52:7:1912
	0.69	CHEMBL470634	Unchecked	IC50	=6.3uM	J. Med. Chem.,(2009)52:7:1912
	0.68	CHEMBL403136	Unchecked	t1/2	=0.3210^-2sec	J. Med. Chem.,(2007)50:2:241
	0.67	CHEMBL489142	Unchecked	IC50	=24.ug ml-1	J. Nat. Prod.,(1991)54:5:1345
	0.67	CHEMBL489142	Tyrosine-protein kinase LCK	IC50	=2.10'1 ug/ml	J. Nat. Prod.,(1992)55:11:1529
	0.67	CHEMBL489142	Peroxisome proliferator-activated receptor gamma	FC	1.9	J. Med. Chem.,(2009)52:21:6835
	0.67	CHEMBL489142	Peroxisome proliferator-activated receptor gamma	FC	1.2	J. Med. Chem.,(2009)52:21:6835
	0.67	CHEMBL489142	Unchecked	EC50	=15.5uM
	0.67	CHEMBL489142	Unchecked	CC50	>50.uM
	0.66	CHEMBL50	Aldose reductase	IC50	=32.87uM	J. Med. Chem.,(1999)42:11:1881
	0.66	CHEMBL50	Aldose reductase	IC50	=10.34uM	J. Med. Chem.,(1999)42:11:1881
	0.66	CHEMBL50	Unchecked	Ratio	0.3	J. Med. Chem.,(1999)42:11:1881
	0.66	CHEMBL50	Aldose reductase	IC50	=8.32uM	J. Med. Chem.,(2003)46:8:1419
	0.66	CHEMBL50	Aldose reductase	IC50	=7.81uM	J. Med. Chem.,(2003)46:8:1419
	0.66	CHEMBL50	Aldehyde reductase	IC50	=2.32uM	J. Med. Chem.,(2003)46:8:1419
	0.66	CHEMBL50	Sorbitol dehydrogenase	IC50	=35.6uM	J. Med. Chem.,(2003)46:8:1419
	0.66	CHEMBL50	Glutathione reductase	IC50	=48.8uM	J. Med. Chem.,(2003)46:8:1419
	0.66	CHEMBL50	Unchecked	IC50	=0.95uM	Bioorg. Med. Chem. Lett.,(2001)11:2:215
	0.66	CHEMBL50	Aminopeptidase N	Inhibition	0.73	J. Med. Chem.,(2003)46:18:3900
	0.66	CHEMBL50	Neprilysin	Inhibition	0.49	J. Med. Chem.,(2003)46:18:3900
	0.66	CHEMBL50	3T3	IC50	=39.5uM	J. Med. Chem.,(1994)37:11:1689
	0.66	CHEMBL50	ANN-1	IC50	=32.5uM	J. Med. Chem.,(1994)37:11:1689
	0.66	CHEMBL50	MCF7	IC50	=24.uM	J. Med. Chem.,(1994)37:11:1689
	0.66	CHEMBL50	WiDr	IC50	=40.2uM	J. Med. Chem.,(1994)37:11:1689
	0.66	CHEMBL50	Epidermal growth factor receptor erbB1	Inhibition	0.3	J. Med. Chem.,(1994)37:11:1689
	0.66	CHEMBL50	Epidermal growth factor receptor erbB1	Inhibition	0.25	J. Med. Chem.,(1994)37:11:1689
	0.66	CHEMBL50	Epidermal growth factor receptor erbB1	IC50	=190.uM	J. Med. Chem.,(1994)37:11:1689
	0.66	CHEMBL50	HFF	IC50	=46.uM	J. Med. Chem.,(1994)37:11:1689
	0.66	CHEMBL50	HFF	IC50	=28.uM	J. Med. Chem.,(1994)37:11:1689
	0.66	CHEMBL50	HFF	IC50	=100.uM	J. Med. Chem.,(1994)37:11:1689
	0.66	CHEMBL50	Arachidonate 5-lipoxygenase	IC50	=0.3uM	J. Med. Chem.,(1991)34:7:2158
	0.66	CHEMBL50	Aldose reductase	IC50	=39.9uM	J. Med. Chem.,(1996)39:22:4396
	0.66	CHEMBL50	Aldose reductase	IC50	=10.3uM	J. Med. Chem.,(1996)39:22:4396
	0.66	CHEMBL50	Sorbitol dehydrogenase	IC50	=177.uM	J. Med. Chem.,(1996)39:22:4396
	0.66	CHEMBL50	Glutathione reductase	IC50	=218.uM	J. Med. Chem.,(1996)39:22:4396
	0.66	CHEMBL50	Aldose reductase	IC50	=7.81uM	J. Med. Chem.,(2001)44:25:4359
	0.66	CHEMBL50	Cytochrome P450 2C9	Ki	=27.uM	J. Med. Chem.,(2004)47:4:907
	0.66	CHEMBL50	Aflatoxin B1 aldehyde reductase	Inhibition	0.057	Bioorg. Med. Chem. Lett.,(2002)12:18:2579
	0.66	CHEMBL50	Aflatoxin B1 aldehyde reductase	Inhibition	0.052	Bioorg. Med. Chem. Lett.,(2002)12:18:2579
	0.66	CHEMBL50	Aflatoxin B1 aldehyde reductase	Inhibition	0.062	Bioorg. Med. Chem. Lett.,(2002)12:18:2579
	0.66	CHEMBL50	Rattus norvegicus	Activation	0.037	Bioorg. Med. Chem. Lett.,(2002)12:18:2579
	0.66	CHEMBL50	Rattus norvegicus	Activation	0.033	Bioorg. Med. Chem. Lett.,(2002)12:18:2579
	0.66	CHEMBL50	Rattus norvegicus	Activation	0.054	Bioorg. Med. Chem. Lett.,(2002)12:18:2579
	0.66	CHEMBL50	Rattus norvegicus	Activation	0.057	Bioorg. Med. Chem. Lett.,(2002)12:18:2579
	0.66	CHEMBL50	Rattus norvegicus	Activity	2	Bioorg. Med. Chem. Lett.,(2002)12:18:2579
	0.66	CHEMBL50	Rattus norvegicus	Activity	6	Bioorg. Med. Chem. Lett.,(2002)12:18:2579
	0.66	CHEMBL50	Aldose reductase	IC50	=7.7uM	J. Med. Chem.,(1991)34:11:3229
	0.66	CHEMBL50	Aldose reductase	IC50	=1.uM	J. Med. Chem.,(1991)34:11:3229
	0.66	CHEMBL50	Aldose reductase	Selectivity quotient	7.7	J. Med. Chem.,(1991)34:11:3229
	0.66	CHEMBL50	Rattus norvegicus	Revertants/plate	1100	J. Med. Chem.,(1991)34:2:736
	0.66	CHEMBL50	Rattus norvegicus	Revertants/plate	=	J. Med. Chem.,(1991)34:2:736
	0.66	CHEMBL50	Rattus norvegicus	Revertants/plate	589	J. Med. Chem.,(1991)34:2:736
	0.66	CHEMBL50	Rattus norvegicus	Revertants/plate	=	J. Med. Chem.,(1991)34:2:736
	0.66	CHEMBL50	Rattus norvegicus	Revertants/plate	=	J. Med. Chem.,(1991)34:2:736
	0.66	CHEMBL50	Rattus norvegicus	Revertants/plate	=	J. Med. Chem.,(1991)34:2:736
	0.66	CHEMBL50	Rattus norvegicus	Revertants/plate	=	J. Med. Chem.,(1991)34:2:736
	0.66	CHEMBL50	Rattus norvegicus	Revertants/plate	=	J. Med. Chem.,(1991)34:2:736
	0.66	CHEMBL50	Arachidonate 5-lipoxygenase	IC50	=10.uM	J. Med. Chem.,(1991)34:3:1028
	0.66	CHEMBL50	Cyclooxygenase	IC50	=50.uM	J. Med. Chem.,(1991)34:3:1028
	0.66	CHEMBL50	Arachidonate 5-lipoxygenase	EC50	>100.mg kg-1	J. Med. Chem.,(1991)34:3:1028
	0.66	CHEMBL50	Cyclin-dependent kinase 4/cyclin D1	IC50	=61.uM	Bioorg. Med. Chem. Lett.,(2000)10:10:1037
	0.66	CHEMBL50	Cyclin-dependent kinase 1/cyclin B1	IC50	=20.uM	Bioorg. Med. Chem. Lett.,(2000)10:10:1037
	0.66	CHEMBL50	Unchecked	I 50	=87.uM	J. Med. Chem.,(1982)25:10:1192
	0.66	CHEMBL50	Phosphodiesterase 1	I 50	=275.uM	J. Med. Chem.,(1982)25:10:1192
	0.66	CHEMBL50	Unchecked	I 50	=20.uM	J. Med. Chem.,(1982)25:10:1192
	0.66	CHEMBL50	Phosphodiesterase 2A	I 50	=81.3uM	J. Med. Chem.,(1982)25:10:1192
	0.66	CHEMBL50	Unchecked	Ratio	0.32	J. Med. Chem.,(1982)25:10:1192
	0.66	CHEMBL50	Unchecked	Ratio	0.24	J. Med. Chem.,(1982)25:10:1192
	0.66	CHEMBL50	Aldose reductase	Inhibition	0.14	J. Med. Chem.,(2003)46:24:5208
	0.66	CHEMBL50	Tyrosine-protein kinase LCK	IC50	=13.uM	J. Med. Chem.,(1991)34:2:798
	0.66	CHEMBL50	Protein-tyrosine phosphatase 1B	IC50	=23.3uM	Bioorg. Med. Chem. Lett.,(2002)12:23:3387
	0.66	CHEMBL50	H9	IC50	<4.ug ml-1	Bioorg. Med. Chem. Lett.,(1994)4:3:455
	0.66	CHEMBL50	H9	EC50	=1.6ug ml-1	Bioorg. Med. Chem. Lett.,(1994)4:3:455
	0.66	CHEMBL50	ADMET	TI	<2.5	Bioorg. Med. Chem. Lett.,
	0.66	CHEMBL50	Arachidonate 5-lipoxygenase	IC50	=0.0000002M	J. Med. Chem.,(1993)36:24:3904
	0.66	CHEMBL50	Cyclooxygenase	Inhibition	0.13	J. Med. Chem.,(1993)36:24:3904
	0.66	CHEMBL50	Adenosine A1 receptor	Log Ki	=-0.39uM	J. Med. Chem.,(1998)41:1:46
	0.66	CHEMBL50	Adenosine A2a receptor	Log Ki	=-0.84uM	J. Med. Chem.,(1998)41:1:46
	0.66	CHEMBL50	Adenosine A3 receptor	Log Ki	uM	J. Med. Chem.,(1998)41:1:46
	0.66	CHEMBL50	Beta-lactamase	IC50	=4.uM	J. Med. Chem.,(2003)46:20:4265
	0.66	CHEMBL50	Beta-lactamase	Inhibition	0.68	J. Med. Chem.,(2003)46:20:4265
	0.66	CHEMBL50	Beta-lactamase	Inhibition	0.25	J. Med. Chem.,(2003)46:20:4265
	0.66	CHEMBL50	Beta-lactamase	IC50	=4.uM	J. Med. Chem.,(2003)46:20:4265
	0.66	CHEMBL50	Beta-lactamase	Inhibition	0.43	J. Med. Chem.,(2003)46:20:4265
	0.66	CHEMBL50	Human immunodeficiency virus type 1 integrase	IC50	=23.6uM	J. Med. Chem.,(1995)38:6:890
	0.66	CHEMBL50	Human immunodeficiency virus type 1 integrase	IC50	=13.6uM	J. Med. Chem.,(1995)38:6:890
	0.66	CHEMBL50	Panel NCI-60 (60 carcinoma cell lines)	Mean GI50	=60.uM	J. Med. Chem.,(1998)41:13:2333
	0.66	CHEMBL50	Unchecked	IC50	=3.8uM	J. Med. Chem.,(2003)46:8:1478
	0.66	CHEMBL50	Unchecked	Ki	=22.8uM	J. Med. Chem.,(2003)46:8:1478
	0.66	CHEMBL50	Unchecked	IC50	=4.uM	J. Med. Chem.,(2003)46:8:1478
	0.66	CHEMBL50	Beta-chymotrypsin	IC50	=100.uM	J. Med. Chem.,(2003)46:8:1478
	0.66	CHEMBL50	Malate dehydrogenase	IC50	=6.uM	J. Med. Chem.,(2003)46:8:1478
	0.66	CHEMBL50	Beta-lactamase	Change in IC50	=2.fold	J. Med. Chem.,(2003)46:8:1478
	0.66	CHEMBL50	Beta-lactamase	Change in IC50	>50.fold	J. Med. Chem.,(2003)46:8:1478
	0.66	CHEMBL50	Adenosine A1 receptor	Ki	=2.47uM	J. Med. Chem.,(1996)39:3:781
	0.66	CHEMBL50	Adenosine A2a receptor	Ki	=6.99uM	J. Med. Chem.,(1996)39:3:781
	0.66	CHEMBL50	Adenosine A3 receptor	Ki	=30.uM	J. Med. Chem.,(1996)39:3:781
	0.66	CHEMBL50	Tyrosinase	ID50	=22.ug ml-1	Bioorg. Med. Chem. Lett.,(1994)4:12:1443
	0.66	CHEMBL50	Tyrosinase	Inhibition	0.4	Bioorg. Med. Chem. Lett.,(1994)4:12:1443
	0.66	CHEMBL50	Tyrosinase	Inhibition	0.8	Bioorg. Med. Chem. Lett.,(1994)4:12:1443
	0.66	CHEMBL50	Mus musculus	ID50	=1.6mg ear-1	J. Med. Chem.,(1995)38:21:4155
	0.66	CHEMBL50	Unchecked	Ratio	<40.	J. Med. Chem.,(1995)38:21:4155
	0.66	CHEMBL50	Aldose reductase	Inhibition	0.52	J. Med. Chem.,(1980)23:11:1264
	0.66	CHEMBL50	Aldose reductase	Inhibition	0.09	J. Med. Chem.,(1980)23:11:1264
	0.66	CHEMBL50	Staphylococcus aureus	IA	Not Active	J. Med. Chem.,(2001)44:2:261
	0.66	CHEMBL50	WISH	Inhibition	%	Bioorg. Med. Chem. Lett.,(2004)14:1:133
	0.66	CHEMBL50	Glyoxalase I	Log Ki	4.82	J. Med. Chem.,(1988)31:7:1396
	0.66	CHEMBL50	DNA gyrase	IC50	=55.ug ml-1	Bioorg. Med. Chem. Lett.,(1993)3:2:225
	0.66	CHEMBL50	DNA topoisomerase II beta	CC50	=46.9ug ml-1	Bioorg. Med. Chem. Lett.,(1993)3:2:225
	0.66	CHEMBL50	Escherichia coli	MIC	=62.5ug ml-1	Bioorg. Med. Chem. Lett.,(1993)3:2:225
	0.66	CHEMBL50	Escherichia coli	MIC	=2.ug ml-1	Bioorg. Med. Chem. Lett.,(1993)3:2:225
	0.66	CHEMBL50	Salmonella typhimurium	MIC	>125.ug ml-1	Bioorg. Med. Chem. Lett.,(1993)3:2:225
	0.66	CHEMBL50	Salmonella typhimurium	MIC	=15.6ug ml-1	Bioorg. Med. Chem. Lett.,(1993)3:2:225
	0.66	CHEMBL50	Stenotrophomonas maltophilia	MIC	>125.ug ml-1	Bioorg. Med. Chem. Lett.,(1993)3:2:225
	0.66	CHEMBL50	Stenotrophomonas maltophilia	MIC	>125.ug ml-1	Bioorg. Med. Chem. Lett.,(1993)3:2:225
	0.66	CHEMBL50	Escherichia coli	MIC	>125.ug ml-1	Bioorg. Med. Chem. Lett.,(1993)3:2:225
	0.66	CHEMBL50	Escherichia coli	MIC	=15.6ug ml-1	Bioorg. Med. Chem. Lett.,(1993)3:2:225
	0.66	CHEMBL50	Staphylococcus epidermidis	MIC	=31.25ug ml-1	Bioorg. Med. Chem. Lett.,(1993)3:2:225
	0.66	CHEMBL50	Staphylococcus aureus	MIC	=62.5ug ml-1	Bioorg. Med. Chem. Lett.,(1993)3:2:225
	0.66	CHEMBL50	DNA gyrase	IC50	=47.ug ml-1	Bioorg. Med. Chem. Lett.,(1993)3:2:225
	0.66	CHEMBL50	DNA topoisomerase II beta	CC50	=45.ug ml-1	Bioorg. Med. Chem. Lett.,(1993)3:2:225
	0.66	CHEMBL50	Escherichia coli	MIC	=31.25ug ml-1	Bioorg. Med. Chem. Lett.,(1993)3:2:225
	0.66	CHEMBL50	Escherichia coli	MIC	=1.ug ml-1	Bioorg. Med. Chem. Lett.,(1993)3:2:225
	0.66	CHEMBL50	Salmonella typhimurium	MIC	>125.ug ml-1	Bioorg. Med. Chem. Lett.,(1993)3:2:225
	0.66	CHEMBL50	Salmonella typhimurium	MIC	=31.25ug ml-1	Bioorg. Med. Chem. Lett.,(1993)3:2:225
	0.66	CHEMBL50	Stenotrophomonas maltophilia	MIC	>125.ug ml-1	Bioorg. Med. Chem. Lett.,(1993)3:2:225
	0.66	CHEMBL50	Stenotrophomonas maltophilia	MIC	>125.ug ml-1	Bioorg. Med. Chem. Lett.,(1993)3:2:225
	0.66	CHEMBL50	Escherichia coli	MIC	>125.ug ml-1	Bioorg. Med. Chem. Lett.,(1993)3:2:225
	0.66	CHEMBL50	Escherichia coli	MIC	=3.9ug ml-1	Bioorg. Med. Chem. Lett.,(1993)3:2:225
	0.66	CHEMBL50	Staphylococcus epidermidis	MIC	>125.ug ml-1	Bioorg. Med. Chem. Lett.,(1993)3:2:225
	0.66	CHEMBL50	Staphylococcus aureus	MIC	>125.ug ml-1	Bioorg. Med. Chem. Lett.,(1993)3:2:225
	0.66	CHEMBL50	Trypsin I	IC50	=7.1uM	J. Med. Chem.,(1997)40:25:4136
	0.66	CHEMBL50	ADMET	Ki	=1.98uM	J. Med. Chem.,(1997)40:25:4136
	0.66	CHEMBL50	Beta-lactamase	IC50	=4.uM	J. Med. Chem.,(2002)45:8:1712
	0.66	CHEMBL50	Chymotrypsin C	IC50	=100.uM	J. Med. Chem.,(2002)45:8:1712
	0.66	CHEMBL50	Beta-lactamase	IC50	=220.uM	J. Med. Chem.,(2002)45:8:1712
	0.66	CHEMBL50	Beta-lactamase	Decrease in IC50	2	J. Med. Chem.,(2002)45:8:1712
	0.66	CHEMBL50	Beta-lactamase	Increase in IC50	>50.	J. Med. Chem.,(2002)45:8:1712
	0.66	CHEMBL50	Cyclooxygenase	IC50	>50.uM	J. Med. Chem.,(1990)33:10:2744
	0.66	CHEMBL50	Arachidonate 5-lipoxygenase	IC50	=0.4uM	J. Med. Chem.,(1990)33:10:2744
	0.66	CHEMBL50	Arachidonate 5-lipoxygenase	IC50	=0.5uM	J. Med. Chem.,(1990)33:10:2744
	0.66	CHEMBL50	Mus musculus	ED50	=1.mg ear-1	J. Med. Chem.,(1990)33:10:2744
	0.66	CHEMBL50	Mus musculus	ED50	>100.mg kg-1	J. Med. Chem.,(1990)33:10:2744
	0.66	CHEMBL50	Arachidonate 5-lipoxygenase	IC50	=0.3uM	J. Med. Chem.,(1987)30:3:574
	0.66	CHEMBL50	Cyclin-dependent kinase 5/CDK5 activator 1	IC50	=23.uM	J. Med. Chem.,(2005)48:3:737
	0.66	CHEMBL50	Cyclin-dependent kinase 1/cyclin B	IC50	=75.uM	J. Med. Chem.,(2005)48:3:737
	0.66	CHEMBL50	Cyclin-dependent kinase 6	IC50	=25.uM	J. Med. Chem.,(2005)48:3:737
	0.66	CHEMBL50	Glycogen synthase kinase-3	IC50	=2.1uM	J. Med. Chem.,(2005)48:3:737
	0.66	CHEMBL50	Rattus norvegicus	Maximal relaxation	0.459	Bioorg. Med. Chem. Lett.,(2004)14:15:3949
	0.66	CHEMBL50	HT-29	Activity	61.4	J. Med. Chem.,(2005)48:8:2790
	0.66	CHEMBL50	HT-29	Activity	51.3	J. Med. Chem.,(2005)48:8:2790
	0.66	CHEMBL50	HT-29	Caspase induction	1	J. Med. Chem.,(2005)48:8:2790
	0.66	CHEMBL50	Serine/threonine-protein kinase PIM1	Activity	0	J. Med. Chem.,(2005)48:24:7604
	0.66	CHEMBL50	Serine/threonine-protein kinase PIM1	Activity	0	J. Med. Chem.,(2005)48:24:7604
	0.66	CHEMBL50	Serine/threonine-protein kinase PIM1	IC50	=43.nM	J. Med. Chem.,(2005)48:24:7604
	0.66	CHEMBL50	Serine/threonine-protein kinase PIM1	Kd	=25.nM	J. Med. Chem.,(2005)48:24:7604
	0.66	CHEMBL50	Serine/threonine-protein kinase PIM1	Kb	#NAME?	J. Med. Chem.,(2005)48:24:7604
	0.66	CHEMBL50	Unchecked	Activity	Not Active	Bioorg. Med. Chem. Lett.,(2005)15:24:5514
	0.66	CHEMBL50	Alpha-amylase	Activity	Not Active	Bioorg. Med. Chem. Lett.,(2005)15:24:5514
	0.66	CHEMBL50	Beta-amylase	Activity	Not Active	Bioorg. Med. Chem. Lett.,(2005)15:24:5514
	0.66	CHEMBL50	Radical scavenging activity	Activity	=4.3uM	J. Med. Chem.,(2006)49:1:300
	0.66	CHEMBL50	Jurkat	IC50	=5.uM	J. Med. Chem.,(2006)49:1:300
	0.66	CHEMBL50	HT-22	EC50	=2.98uM	J. Med. Chem.,(2006)49:1:300
	0.66	CHEMBL50	Fatty acid synthase	IC50	=1.5uM	J. Med. Chem.,(2006)49:11:3345
	0.66	CHEMBL50	Enoyl-acyl-carrier protein reductase	IC50	=1.5uM	J. Med. Chem.,(2006)49:11:3345
	0.66	CHEMBL50	3-oxoacyl-acyl-carrier protein reductase	IC50	=5.4uM	J. Med. Chem.,(2006)49:11:3345
	0.66	CHEMBL50	Plasmodium falciparum	IC50	=10.uM	J. Med. Chem.,(2006)49:11:3345
	0.66	CHEMBL50	Plasmodium falciparum	IC50	=8.9uM	J. Med. Chem.,(2006)49:11:3345
	0.66	CHEMBL50	Unchecked	IC50	=5.5uM	Bioorg. Med. Chem. Lett.,(2006)16:24:6155
	0.66	CHEMBL50	Unchecked	IC50	=2.5uM	Bioorg. Med. Chem. Lett.,(2006)16:24:6155
	0.66	CHEMBL50	Unchecked	IC50	=3.1uM	Bioorg. Med. Chem. Lett.,(2006)16:24:6155
	0.66	CHEMBL50	Unchecked	IC50	=4.uM	Bioorg. Med. Chem. Lett.,(2006)16:24:6155
	0.66	CHEMBL50	Enoyl-acyl-carrier protein reductase	IC50	=2.5uM	J. Med. Chem.,(2007)50:4:765
	0.66	CHEMBL50	Enoyl-[acyl-carrier-protein] reductase	IC50	=20.uM	J. Med. Chem.,(2007)50:4:765
	0.66	CHEMBL50	Enoyl-acyl-carrier protein reductase	Ki	=1.09uM	J. Med. Chem.,(2007)50:4:765
	0.66	CHEMBL50	Enoyl-acyl-carrier protein reductase	Ki	=0.473uM	J. Med. Chem.,(2007)50:4:765
	0.66	CHEMBL50	Enoyl-acyl-carrier protein reductase	Ki	=22.nM	J. Med. Chem.,(2007)50:4:765
	0.66	CHEMBL50	Arachidonate 5-lipoxygenase	IC50	=0.79uM	J. Nat. Prod.,(2007)70:5:859
	0.66	CHEMBL50	Arachidonate 15-lipoxygenase	IC50	=0.43uM	J. Nat. Prod.,(2007)70:5:859
	0.66	CHEMBL50	Cyclooxygenase-2	IC50	=28.6uM	J. Nat. Prod.,(2007)70:5:859
	0.66	CHEMBL50	Human herpesvirus 4	Activity	0.216	J. Nat. Prod.,(2007)70:5:754
	0.66	CHEMBL50	Human herpesvirus 4	Activity	0.557	J. Nat. Prod.,(2007)70:5:754
	0.66	CHEMBL50	Human herpesvirus 4	Activity	0.827	J. Nat. Prod.,(2007)70:5:754
	0.66	CHEMBL50	Human herpesvirus 4	Activity	1	J. Nat. Prod.,(2007)70:5:754
	0.66	CHEMBL50	Raji	Activity	0.6	J. Nat. Prod.,(2007)70:5:754
	0.66	CHEMBL50	Mus musculus	ID50	=1.6mg	J. Nat. Prod.,(2007)70:5:754
	0.66	CHEMBL50	Arachidonate 5-lipoxygenase	IC50	=3.uM	J. Med. Chem.,(2007)50:11:2640
	0.66	CHEMBL50	Unchecked	IC50	=785.uM	Bioorg. Med. Chem.,(2007)15:18:6027
	0.66	CHEMBL50	Unchecked	IC50	=47.3uM	Bioorg. Med. Chem.,(2007)15:18:6027
	0.66	CHEMBL50	Unchecked	IC50	=1.1uM	Bioorg. Med. Chem.,(2007)15:18:6027
	0.66	CHEMBL50	Unchecked	IC50	=5.3uM	Bioorg. Med. Chem.,(2007)15:18:6027
	0.66	CHEMBL50	Unchecked	IC50	=1.95uM	Bioorg. Med. Chem.,(2007)15:18:6027
	0.66	CHEMBL50	Unchecked	IC50	=0.26uM	Bioorg. Med. Chem.,(2007)15:18:6027
	0.66	CHEMBL50	Unchecked	IC50	=0.44uM	Bioorg. Med. Chem.,(2007)15:18:6027
	0.66	CHEMBL50	Unchecked	IC50	=7.81uM	J. Med. Chem.,(2007)50:20:4917
	0.66	CHEMBL50	Aldose reductase	IC50	=2.32uM	J. Med. Chem.,(2007)50:20:4917
	0.66	CHEMBL50	Unchecked	Activity	0.399	Eur. J. Med. Chem.,(2007)42:5:614
	0.66	CHEMBL50	Unchecked	Activity	0.499	Eur. J. Med. Chem.,(2007)42:5:614
	0.66	CHEMBL50	Unchecked	Activity	0.713	Eur. J. Med. Chem.,(2007)42:5:614
	0.66	CHEMBL50	Vero	IC50	Not Determined	Eur. J. Med. Chem.,(2007)42:5:614
	0.66	CHEMBL50	Unchecked	IC25	=8.1uM	Bioorg. Med. Chem.,(2007)15:4:1749
	0.66	CHEMBL50	Unchecked	pIC25	-0.91	Bioorg. Med. Chem.,(2007)15:4:1749
	0.66	CHEMBL50	Unchecked	IC25	=3.uM	Bioorg. Med. Chem.,(2007)15:4:1749
	0.66	CHEMBL50	Unchecked	IC25	=3.5uM	Bioorg. Med. Chem.,(2007)15:4:1749
	0.66	CHEMBL50	Unchecked	pIC25	-0.54	Bioorg. Med. Chem.,(2007)15:4:1749
	0.66	CHEMBL50	LNCaP	EC50	=25.uM	Bioorg. Med. Chem.,(2007)15:10:3413
	0.66	CHEMBL50	Tyrosinase	Inhibition	0.4967	Bioorg. Med. Chem.,(2007)15:7:2708
	0.66	CHEMBL50	Cyclin-dependent kinase 2	IC50	=40.uM	Bioorg. Med. Chem. Lett.,(2007)17:5:1284
	0.66	CHEMBL50	Arachidonate 12-lipoxygenase	IC50	=0.44uM	Bioorg. Med. Chem.,(2007)15:23:7408
	0.66	CHEMBL50	Arachidonate 15-lipoxygenase	IC50	=2.2uM	Bioorg. Med. Chem.,(2007)15:23:7408
	0.66	CHEMBL50	Unchecked	Ratio IC50	5	Bioorg. Med. Chem.,(2007)15:23:7408
	0.66	CHEMBL50	Arachidonate 15-lipoxygenase, type II	IC50	>100.uM	Bioorg. Med. Chem.,(2007)15:23:7408
	0.66	CHEMBL50	Arachidonate 15-lipoxygenase	Activity	Active	Bioorg. Med. Chem.,(2007)15:23:7408
	0.66	CHEMBL50	Serine/threonine-protein kinase PIM1	Log IC50	-0.04	Bioorg. Med. Chem.,(2007)15:19:6463
	0.66	CHEMBL50	PI3-kinase p85-alpha subunit	IC50	=3800.nM	Proc. Natl. Acad. Sci. U.S.A.,(2007)104:51:20523
	0.66	CHEMBL50	Phospholipase A2 group 1B	IC50	=2000.nM	Proc. Natl. Acad. Sci. U.S.A.,(2007)104:51:20523
	0.66	CHEMBL50	Aldo-keto reductase family 1 member C21	IC50	=6.9uM	Bioorg. Med. Chem.,(2008)16:6:3245
	0.66	CHEMBL50	Aldo-keto reductase family 1 member C21	Ki	=11.uM	Bioorg. Med. Chem.,(2008)16:6:3245
	0.66	CHEMBL50	Glyoxalase I	IC50	=3.2uM	Bioorg. Med. Chem.,(2008)16:7:3969
	0.66	CHEMBL50	Tyrosine-protein kinase LCK	IC50	=4.10'1 ug/ml	J. Nat. Prod.,(1992)55:11:1529
	0.66	CHEMBL50	Phosphodiesterase 5A	INH	0.23	J. Nat. Prod.,(2008)71:9:1513
	0.66	CHEMBL50	Protein-tyrosine phosphatase 1B	IC50	=23.3uM	Bioorg. Med. Chem.,(2009)17:7:2658
	0.66	CHEMBL50	Serine/threonine-protein kinase PIM1	IC50	=1100.nM	J. Med. Chem.,(2009)52:7:1814
	0.66	CHEMBL50	Liver microsomes	IC50	=8.5mmol/L	Eur. J. Med. Chem.,(2009)44:1:400
	0.66	CHEMBL50	Xanthine dehydrogenase	IC50	=3.uM	J. Nat. Prod.,(2002)65:11:1526
	0.66	CHEMBL50	Liver microsomes	IC50	=125.uM	J. Nat. Prod.,(2004)67:5:829
	0.66	CHEMBL50	Liver microsomes	IC50	=7.5uM	J. Nat. Prod.,(2004)67:5:829
	0.66	CHEMBL50	Aldose reductase	IC50	=50.1uM	J. Nat. Prod.,(1996)59:4:443
	0.66	CHEMBL50	Xanthine dehydrogenase	INH	0.31	J. Nat. Prod.,(2004)67:6:958
	0.66	CHEMBL50	Xanthine dehydrogenase	INH	0.72	J. Nat. Prod.,(2004)67:6:958
	0.66	CHEMBL50	DNA topoisomerase I	Activity	Active	J. Nat. Prod.,(1996)59:7:701
	0.66	CHEMBL50	DNA topoisomerase II alpha	Activity	Active	J. Nat. Prod.,(1996)59:7:701
	0.66	CHEMBL50	Cyclooxygenase-2	Activity	Dose-dependent effect	J. Nat. Prod.,(2005)68:7:985
	0.66	CHEMBL50	Cyclooxygenase-1	INH	0.9	J. Nat. Prod.,(2005)68:7:985
	0.66	CHEMBL50	Cyclooxygenase-2	INH	0.4	J. Nat. Prod.,(2005)68:7:985
	0.66	CHEMBL50	DLD-1	Activity	Dose-dependent effect	J. Nat. Prod.,(2005)68:7:985
	0.66	CHEMBL50	Cell division protein kinase 5	EC50	=63.4uM	J. Nat. Prod.,(2004)67:3:416
	0.66	CHEMBL50	Xanthine dehydrogenase	IC50	=2.62uM	J. Nat. Prod.,(1998)61:1:71
	0.66	CHEMBL50	Salivary alpha-amylase	IC50	=21.4uM	J. Med. Chem.,(2008)51:12:3555
	0.66	CHEMBL50	Salivary alpha-amylase	INH	0.821	J. Med. Chem.,(2008)51:12:3555
	0.66	CHEMBL50	Canalicular multispecific organic anion transporter 1	Activity	0.4	J. Med. Chem.,(2008)51:11:3275
	0.66	CHEMBL50	Carbonyl reductase [NADPH] 1	Tm	<2.degrees C	Bioorg. Med. Chem.,(2009)17:2:530
	0.66	CHEMBL50	Carbonyl reductase [NADPH] 1	Tm	<2.degrees C	Bioorg. Med. Chem.,(2009)17:2:530
	0.66	CHEMBL50	Carbonyl reductase [NADPH] 1	Tm	<2.degrees C	Bioorg. Med. Chem.,(2009)17:2:530
	0.66	CHEMBL50	Carbonyl reductase [NADPH] 3	Tm	<2.degrees C	Bioorg. Med. Chem.,(2009)17:2:530
	0.66	CHEMBL50	Carbonyl reductase [NADPH] 3	Tm	<2.degrees C	Bioorg. Med. Chem.,(2009)17:2:530
	0.66	CHEMBL50	Carbonyl reductase [NADPH] 3	Tm	<2.degrees C	Bioorg. Med. Chem.,(2009)17:2:530
	0.66	CHEMBL50	Sialidase	IC50	=2.7uM	Bioorg. Med. Chem.,(2009)17:7:2744
	0.66	CHEMBL50	Sialidase	Ki	Not Determined	Bioorg. Med. Chem.,(2009)17:7:2744
	0.66	CHEMBL50	Heat shock protein beta-1	Activity	Active	J. Med. Chem.,(2009)52:7:1912
	0.66	CHEMBL50	Heat shock factor protein 1	Activity	Not Active	J. Med. Chem.,(2009)52:7:1912
	0.66	CHEMBL50	Heat shock factor protein 1	Activity	Active	J. Med. Chem.,(2009)52:7:1912
	0.66	CHEMBL50	DNA topoisomerase II alpha	Activity	0.115	J. Nat. Prod.,(1995)58:2:217
	0.66	CHEMBL50	DNA topoisomerase II alpha	Activity	2.2	J. Nat. Prod.,(1995)58:2:217
	0.66	CHEMBL50	Tyrosinase	ID50	=0.07mM	J. Nat. Prod.,(1995)58:5:739
	0.66	CHEMBL50	Tyrosinase	Activity	Active	J. Nat. Prod.,(1995)58:5:739
	0.66	CHEMBL50	Cytosol aminopeptidase	IC50	=34.3uM	J. Nat. Prod.,(1995)58:6:823
	0.66	CHEMBL50	DNA topoisomerase II alpha	IC50	=6.9ug ml-1	J. Nat. Prod.,(1995)58:2:217
	0.66	CHEMBL50	DNA topoisomerase II alpha	Activity	0.6	J. Nat. Prod.,(1995)58:2:217
	0.66	CHEMBL50	Estradiol 17-beta-dehydrogenase 1	Activity	0.65	J. Med. Chem.,(2008)51:14:4188
	0.66	CHEMBL50	Estradiol 17-beta-dehydrogenase 1	IC50	Not Determined	J. Med. Chem.,(2008)51:14:4188
	0.66	CHEMBL50	Estradiol 17-beta-dehydrogenase 2	Activity	0.0607	J. Med. Chem.,(2008)51:14:4188
	0.66	CHEMBL50	Estradiol 17-beta-dehydrogenase 2	IC50	=1.54uM	J. Med. Chem.,(2008)51:14:4188
	0.66	CHEMBL50	Aldose reductase	IC50	=14.8nM	Bioorg. Med. Chem.,(2008)16:23:10085
	0.66	CHEMBL50	Serine/threonine-protein kinase PLK1	IC50	=64.uM	Bioorg. Med. Chem. Lett.,(2008)18:18:4972
	0.66	CHEMBL50	Aldehyde reductase	IC50	=38.4uM	Bioorg. Med. Chem.,(2009)17:3:1244
	0.66	CHEMBL50	Cytochrome P450 2C8	Activity	0.306	PLoS Med.,(2006)3:11:e466
	0.66	CHEMBL50	Plasmodium falciparum (isolate K1 / Thailand)	IC50	=6.5ug ml-1	J. Nat. Prod.,(2002)65:10:1457
	0.66	CHEMBL50	Estrogen receptor alpha	Activity	Not Active	J. Nat. Prod.,(2005)68:7:971
	0.66	CHEMBL50	Monoamine oxidase A	IC50	=0.01uM	J. Nat. Prod.,(2006)69:6:945
	0.66	CHEMBL50	Monoamine oxidase B	IC50	=20.uM	J. Nat. Prod.,(2006)69:6:945
	0.66	CHEMBL50	Tyrosine-protein kinase LCK	IC50	=13.uM	J. Nat. Prod.,(2006)69:1:14
	0.66	CHEMBL50	Serotonin 1a (5-HT1a) receptor	EC50	>100.uM	J. Nat. Prod.,(2006)69:3:432
	0.66	CHEMBL50	Serotonin 1a (5-HT1a) receptor	Activity	Not Active	J. Nat. Prod.,(2006)69:3:432
	0.66	CHEMBL50	Prolyl endopeptidase	IC50	=13.uM	Bioorg. Med. Chem.,(2008)16:15:7516
	0.66	CHEMBL50	Dipeptidyl peptidase IV	IC50	=130.uM	Bioorg. Med. Chem.,(2008)16:15:7516
	0.66	CHEMBL50	Cyclin-dependent kinase 1	IC50	>20.uM	Bioorg. Med. Chem.,(2008)16:15:7128
	0.66	CHEMBL50	Glyceraldehyde-3-phosphate dehydrogenase, glycosomal	IC50	=142.uM	Bioorg. Med. Chem.,(2009)17:6:2476
	0.66	CHEMBL50	Xanthine dehydrogenase	Activity	Not Determined	Bioorg. Med. Chem.,(2009)17:9:3414
	0.66	CHEMBL50	Tyrosine-protein kinase SRC	IC50	=15.uM	Eur. J. Med. Chem.,(2009)44:5:1982
	0.66	CHEMBL50	Epidermal growth factor receptor erbB1	IC50	=0.9uM	Eur. J. Med. Chem.,(2009)44:5:1982
	0.66	CHEMBL50	Xanthine dehydrogenase	Kcat	#NAME?	J. Nat. Prod.,(2009)72:4:725
	0.66	CHEMBL50	Xanthine dehydrogenase	Km	=127.uM	J. Nat. Prod.,(2009)72:4:725
	0.66	CHEMBL50	Xanthine dehydrogenase	Kcat	#NAME?	J. Nat. Prod.,(2009)72:4:725
	0.66	CHEMBL50	Xanthine dehydrogenase	Km	=106.uM	J. Nat. Prod.,(2009)72:4:725
	0.66	CHEMBL50	Xanthine dehydrogenase	Kcat	#NAME?	J. Nat. Prod.,(2009)72:4:725
	0.66	CHEMBL50	Multidrug resistance-associated protein 1	Ki	=2.4uM	J. Med. Chem.,(2009)52:17:5311
	0.66	CHEMBL50	Replicase polyprotein 1ab	IC50	>50.uM	Bioorg. Med. Chem. Lett.,(2009)19:16:4538
	0.66	CHEMBL50	Leishmania peruviana	IC50	=60.04uM	J. Nat. Prod.,(2009)72:6:1069
	0.66	CHEMBL50	Tyrosinase	IC50	Not Determined	Eur. J. Med. Chem.,(2009)44:8:3195
	0.66	CHEMBL50	Glucocorticoid receptor	EC150	Not Active	Bioorg. Med. Chem. Lett.,(2009)19:16:4706
	0.66	CHEMBL50	Androgen Receptor	EC150	Not Active	Bioorg. Med. Chem. Lett.,(2009)19:16:4706
	0.66	CHEMBL50	Glucocorticoid receptor	Activity	Not Active	Bioorg. Med. Chem. Lett.,(2009)19:16:4706
	0.66	CHEMBL50	Casein kinase II alpha	Ki	=1.18uM	Biochem. J.,(2003)374:3:639
	0.66	CHEMBL50	Butyrylcholinesterase	Ki	=68.microM/L	Eur. J. Med. Chem.,(2010)45:1:186
	0.66	CHEMBL50	Acetylcholinesterase	Ki	=38.3microM/L	Eur. J. Med. Chem.,(2010)45:1:186
	0.66	CHEMBL50	Peroxisome proliferator-activated receptor gamma	FC	1.2	J. Med. Chem.,(2009)52:21:6835
	0.66	CHEMBL50	Hypoxia-inducible factor 1-alpha inhibitor	IC50	=10.2uM	Bioorg. Med. Chem.,(2009)17:22:7769
	0.66	CHEMBL50	Beta-glucuronidase	INH	Not Determined	Bioorg. Med. Chem. Lett.,(2010)20:2:730
	0.66	CHEMBL50	Cyclooxygenase-2	INH	Not Determined	Bioorg. Med. Chem. Lett.,(2010)20:2:730
	0.66	CHEMBL50	Monoamine oxidase A	IC50	=2.8uM	Bioorg. Med. Chem.,(2010)18:3:1273
	0.66	CHEMBL50	Carbonic anhydrase IV	Ki	=7.89uM	Bioorg. Med. Chem.,(2010)18:6:2159
	0.66	CHEMBL50	Carbonic anhydrase III	Ki	=8.1uM	Bioorg. Med. Chem.,(2010)18:6:2159
	0.66	CHEMBL50	Carbonic anhydrase II	Ki	=2.54uM	Bioorg. Med. Chem.,(2010)18:6:2159
	0.66	CHEMBL50	Carbonic anhydrase I	Ki	=2.68uM	Bioorg. Med. Chem.,(2010)18:6:2159
	0.66	CHEMBL50	Carbonic anhydrase VA	Ki	=6.81uM	Bioorg. Med. Chem.,(2010)18:6:2159
	0.66	CHEMBL50	Carbonic anhydrase VB	Ki	=11.9uM	Bioorg. Med. Chem.,(2010)18:6:2159
	0.66	CHEMBL50	Carbonic anhydrase VI	Ki	=6.17uM	Bioorg. Med. Chem.,(2010)18:6:2159
	0.66	CHEMBL50	Carbonic anhydrase VII	Ki	=4.84uM	Bioorg. Med. Chem.,(2010)18:6:2159
	0.66	CHEMBL50	Carbonic anhydrase IX	Ki	=7.uM	Bioorg. Med. Chem.,(2010)18:6:2159
	0.66	CHEMBL50	Carbonic anhydrase XII	Ki	=9.39uM	Bioorg. Med. Chem.,(2010)18:6:2159
	0.66	CHEMBL50	Carbonic anhydrase XIII	Ki	=9.03uM	Bioorg. Med. Chem.,(2010)18:6:2159
	0.66	CHEMBL50	Carbonic anhydrase XIV	Ki	=5.41uM	Bioorg. Med. Chem.,(2010)18:6:2159
	0.66	CHEMBL50	Tyrosinase	INH	0.048	Bioorg. Med. Chem.,(2010)18:6:2337
	0.66	CHEMBL50	5'-nucleotidase	Ki	=45.3nM	J. Med. Chem.,(2010)53:5:2076
	0.66	CHEMBL50	Neuraminidase	IC50	=17.65ug ml-1	Eur. J. Med. Chem.,
	0.66	CHEMBL50	Dopamine D4 receptor	Ki	=7.8nM	J. Nat. Prod.,(2010)73:5:1015
	0.66	CHEMBL50	Cytochrome P450 19A1	IC50	=12.nM	Bioorg. Med. Chem. Lett.,(2010)20:10:3050
	0.66	CHEMBL50	Sialidase	IC50	=25.34uM	Bioorg. Med. Chem.,(2010)18:9:3335
	0.66	CHEMBL50	Beta-secretase 1	IC50	=10.82uM	Bioorg. Med. Chem. Lett.,(2010)20:11:3211
	0.66	CHEMBL50	11-beta-hydroxysteroid dehydrogenase 1	INH	0.27	Eur. J. Med. Chem.,(2010)45:6:2606
	0.66	CHEMBL50	Cytochrome P450 1A2	IC50	=4097.nM	Bioorg. Med. Chem.,(2010)18:17:6310
	0.66	CHEMBL50	Cytochrome P450 1A1	IC50	=1191.nM	Bioorg. Med. Chem.,(2010)18:17:6310
	0.66	CHEMBL50	Cytochrome P450 1B1	IC50	=77.nM	Bioorg. Med. Chem.,(2010)18:17:6310
	0.66	CHEMBL50	NADPH oxidase 4	INH	1.0252	J. Med. Chem.,(2010)53:18:6758
	0.66	CHEMBL50	NADPH oxidase 4	IC50	=0.68uM	J. Med. Chem.,(2010)53:18:6758
	0.66	CHEMBL50	Cyclin-dependent kinase 1	IC50	=0.45uM	Eur. J. Med. Chem.,(2010)45:9:4316
	0.66	CHEMBL50	Heat shock protein HSP 90-beta	Activity	Not Active	Nat. Chem. Biol.,(2007)3:8:498
	0.66	CHEMBL50	PI3-kinase p110-alpha subunit	INH	0.18	Biochem. J.,(2000)351:1:95
	0.66	CHEMBL50	Serine/threonine-protein kinase Chk1	INH	0.56	Biochem. J.,(2000)351:1:95
	0.66	CHEMBL50	Tyrosine-protein kinase LCK	INH	0.83	Biochem. J.,(2000)351:1:95
	0.66	CHEMBL50	Rho-associated protein kinase 2	INH	0.55	Biochem. J.,(2000)351:1:95
	0.66	CHEMBL50	Glycogen synthase kinase-3 beta	INH	0.3	Biochem. J.,(2000)351:1:95
	0.66	CHEMBL50	Ribosomal protein S6 kinase 1	INH	0.25	Biochem. J.,(2000)351:1:95
	0.66	CHEMBL50	Serine/threonine-protein kinase Sgk1	INH	0.35	Biochem. J.,(2000)351:1:95
	0.66	CHEMBL50	Serine/threonine-protein kinase AKT	INH	0.99	Biochem. J.,(2000)351:1:95
	0.66	CHEMBL50	Pyruvate dehydrogenase kinase isoform 1	INH	0.81	Biochem. J.,(2000)351:1:95
	0.66	CHEMBL50	Protein kinase C alpha	INH	0.7	Biochem. J.,(2000)351:1:95
	0.66	CHEMBL50	MAP kinase-activated protein kinase 5	INH	0.51	Biochem. J.,(2000)351:1:95
	0.66	CHEMBL50	Ribosomal protein S6 kinase alpha 5	INH	0.37	Biochem. J.,(2000)351:1:95
	0.66	CHEMBL50	MAP kinase-activated protein kinase 2	INH	0.9	Biochem. J.,(2000)351:1:95
	0.66	CHEMBL50	MAP kinase p38 delta	INH	1.03	Biochem. J.,(2000)351:1:95
	0.66	CHEMBL50	MAP kinase p38 gamma	INH	1.32	Biochem. J.,(2000)351:1:95
	0.66	CHEMBL50	MAP kinase p38 beta	INH	1.5	Biochem. J.,(2000)351:1:95
	0.66	CHEMBL50	MAP kinase p38 alpha	INH	1.38	Biochem. J.,(2000)351:1:95
	0.66	CHEMBL50	c-Jun N-terminal kinase 1	INH	1.01	Biochem. J.,(2000)351:1:95
	0.66	CHEMBL50	MAP kinase ERK2	INH	1.13	Biochem. J.,(2000)351:1:95
	0.66	CHEMBL50	5'-AMP-activated protein kinase catalytic subunit alpha-2	Activity	Active	Bioorg. Med. Chem. Lett.,(2010)20:20:6076
	0.66	CHEMBL50	Peroxisome proliferator-activated receptor gamma	Activity	Active	Bioorg. Med. Chem. Lett.,(2010)20:20:6076
	0.66	CHEMBL50	Lymphocyte differentiation antigen CD38	Ratio IC50	9.7	Bioorg. Med. Chem.,(2010)18:22:7900
	0.66	CHEMBL50	Menin/Histone-lysine N-methyltransferase MLL	Potency	=35.4813um	PubChem AID:1766
	0.66	CHEMBL50	Prelamin-A/C	Potency	=14.1254um	PubChem AID:1487
	0.66	CHEMBL50	Nuclear factor NF-kappa-B p105 subunit	Potency	=5.6234um	PubChem AID:928
	0.66	CHEMBL50	ATP-dependent DNA helicase Q1	Potency	=1.um	PubChem AID:2549
	0.66	CHEMBL50	Galactokinase	Potency	=42.1285um	PubChem AID:2015
	0.66	CHEMBL50	Endoplasmic reticulum-associated amyloid beta-peptide-binding protein	Potency	=7.9433um	PubChem AID:893
	0.66	CHEMBL50	ATP-dependent DNA helicase Q1	Potency	=1.7783um	PubChem AID:2549
	0.66	CHEMBL50	Lysine-specific demethylase 4D-like	Potency	=8.9125um	PubChem AID:2147
	0.66	CHEMBL50	Histone-lysine N-methyltransferase MLL	Potency	=22.3872um	PubChem AID:2662
	0.66	CHEMBL50	Survival motor neuron protein	Potency	=35.4813um	PubChem AID:1458
	0.66	CHEMBL50	Thyroid stimulating hormone receptor	Potency	=31.6228um	PubChem AID:926
	0.66	CHEMBL50	Tyrosyl-DNA phosphodiesterase 1	Potency	=25.1189um	PubChem AID:485290
	0.66	CHEMBL50	Microtubule-associated protein tau	Potency	=5.0119um	PubChem AID:1463
	0.66	CHEMBL50	Cruzipain	Potency	=19.9526um	PubChem AID:1476
	0.66	CHEMBL50	Cytochrome P450 2C19	Potency	=15.8489um	PubChem AID:899
	0.66	CHEMBL50	Thyroid hormone receptor beta-1	Potency	=44.6684um	PubChem AID:1479
	0.66	CHEMBL50	Cytochrome P450 2C19	Potency	=15.8489um	PubChem AID:899
	0.66	CHEMBL50	Microtubule-associated protein tau	Potency	=8.9125um	PubChem AID:1460
	0.66	CHEMBL50	Aldehyde dehydrogenase 1A1	Potency	=35.4813um	PubChem AID:1030
	0.66	CHEMBL50	Hypoxia-inducible factor 1 alpha	Potency	=10.um	PubChem AID:914
	0.66	CHEMBL50	Aldehyde dehydrogenase 1A1	Potency	=25.1189um	PubChem AID:1030
	0.66	CHEMBL50	Muscleblind-like protein 1	Potency	=28.1838um	PubChem AID:2675
	0.66	CHEMBL50	Peripheral myelin protein 22	Potency	=47.7548um	PubChem AID:1967
	0.66	CHEMBL50	4'-phosphopantetheinyl transferase ffp	Potency	=39.8107um	PubChem AID:1490
	0.66	CHEMBL50	Inositol monophosphatase 1	Potency	=11.2202um	PubChem AID:1457
	0.66	CHEMBL50	Arachidonate 15-lipoxygenase	Potency	=0.7943um	PubChem AID:887
	0.66	CHEMBL50	Hypoxia-inducible factor 1 alpha	Potency	=10.um	PubChem AID:915
	0.66	CHEMBL50	Arachidonate 12-lipoxygenase	Potency	=1.um	PubChem AID:1452
	0.66	CHEMBL50	MAP kinase ERK2	Potency	=39.8107um	PubChem AID:995
	0.66	CHEMBL50	Menin/Histone-lysine N-methyltransferase MLL	Potency	=12.5893um	PubChem AID:1768
	0.66	CHEMBL50	Nuclear factor NF-kappa-B p105 subunit	Potency	=5.6234um	PubChem AID:895
	0.66	CHEMBL50	Putative fructose-1,6-bisphosphate aldolase	Potency	=15.8114um	PubChem AID:2451
	0.66	CHEMBL50	Thyroid stimulating hormone receptor	Potency	=10.um	PubChem AID:938
	0.66	CHEMBL50	Ubiquitin carboxyl-terminal hydrolase 2	Potency	=31.6228um	PubChem AID:927
	0.66	CHEMBL50	MAP kinase ERK2	Potency	=31.6228um	PubChem AID:1454
	0.66	CHEMBL50	Thyroid stimulating hormone receptor	Potency	=31.6228um	PubChem AID:938
	0.66	CHEMBL50	Signal transducer and activator of transcription 6	Potency	=2.5119um	PubChem AID:922
	0.66	CHEMBL50	DNA-(apurinic or apyrimidinic site) lyase	Potency	=19.9526um	PubChem AID:1705
	0.66	CHEMBL50	ATP-dependent DNA helicase Q1	Potency	=0.631um	PubChem AID:2353
	0.66	CHEMBL50	15-hydroxyprostaglandin dehydrogenase [NAD+]	Potency	=8.9125um	PubChem AID:894
	0.66	CHEMBL50	Muscarinic acetylcholine receptor M1	Potency	=3.1623um	PubChem AID:943
	0.66	CHEMBL50	Endoplasmic reticulum-associated amyloid beta-peptide-binding protein	Potency	=0.1585um	PubChem AID:886
	0.66	CHEMBL50	DNA-(apurinic or apyrimidinic site) lyase	Potency	=1.4125um	PubChem AID:2517
	0.66	CHEMBL50	Muscarinic acetylcholine receptor M1	Potency	=19.9526um	PubChem AID:944
	0.66	CHEMBL50	DNA-(apurinic or apyrimidinic site) lyase	Potency	=1.2589um	PubChem AID:2517
	0.66	CHEMBL50	Cellular tumor antigen p53	Potency	=1.um	PubChem AID:902
	0.66	CHEMBL50	DNA-(apurinic or apyrimidinic site) lyase	Potency	=0.7079um	PubChem AID:2517
	0.66	CHEMBL50	Endoplasmic reticulum-associated amyloid beta-peptide-binding protein	Potency	=1.um	PubChem AID:886
	0.66	CHEMBL50	Cellular tumor antigen p53	Potency	=2.5119um	PubChem AID:924
	0.66	CHEMBL50	Neuropeptide S receptor	Potency	=0.1585um	PubChem AID:1461
	0.66	CHEMBL50	Signal transducer and activator of transcription 6	Potency	=2.5119um	PubChem AID:935
	0.66	CHEMBL50	Bloom syndrome protein	Potency	=28.1838um	PubChem AID:2528
	0.66	CHEMBL50	Cytochrome P450 2D6	Potency	=39.8107um	PubChem AID:891
	0.66	CHEMBL50	Cytochrome P450 3A4	Potency	=6.3096um	PubChem AID:885
	0.66	CHEMBL50	Cytochrome P450 2C9	Potency	=7.9433um	PubChem AID:883
	0.66	CHEMBL50	DNA polymerase beta	Potency	=0.1995um	PubChem AID:485314
	0.66	CHEMBL50	Ubiquitin carboxyl-terminal hydrolase 2	Potency	=18.4927um	PubChem AID:463106
	0.66	CHEMBL50	Cytochrome P450 3A4	Potency	=6.3096um	PubChem AID:884
	0.66	CHEMBL50	ATP-binding cassette sub-family G member 2	IC50	=6.9uM	Bioorg. Med. Chem.,(2011)19:6:2090
	0.66	CHEMBL50	Beta-glucocerebrosidase	Potency	31.6228uM	PubChem AID:2101
	0.66	CHEMBL50	Dopamine D1 receptor	Potency	4.4668uM	PubChem AID:488983
	0.66	CHEMBL50	Hexokinase	IC50	=22.378uM	PubChem AID:2230
	0.66	CHEMBL50	DNA polymerase III	Potency	10.6213uM	PubChem AID:485295
	0.66	CHEMBL50	Histone-lysine N-methyltransferase, H3 lysine-9 specific 3	Potency	28.1838uM	PubChem AID:504332
	0.66	CHEMBL50	Histone-lysine N-methyltransferase, H3 lysine-9 specific 3	Potency	12.5893uM	PubChem AID:504332
	0.66	CHEMBL50	6-phospho-1-fructokinase	Potency	6.7456uM	PubChem AID:485368
	0.66	CHEMBL50	Phosphoglycerate kinase, glycosomal	Potency	7.5686uM	PubChem AID:504547
	0.66	CHEMBL50	Chromobox protein homolog 1	Potency	44.6684uM	PubChem AID:488953
	0.66	CHEMBL50	Arachidonate 15-lipoxygenase, type II	Potency	12.5893uM	PubChem AID:881
	0.66	CHEMBL50	Peptidyl-prolyl cis-trans isomerase NIMA-interacting 1	Potency	2.6855uM	PubChem AID:504536
	0.66	CHEMBL50	ATPase family AAA domain-containing protein 5	Potency	20.5878uM	PubChem AID:493107
	0.66	CHEMBL50	Cytochrome P450 2C9	AC50	inactive	PubChem AID:1851_5
	0.66	CHEMBL50	Cytochrome P450 2D6	AC50	inactive	PubChem AID:1851_2
	0.66	CHEMBL50	Cytochrome P450 1A2	AC50	=0.316227766uM	PubChem AID:1851_4
	0.66	CHEMBL50	Cytochrome P450 3A4	AC50	=15.84893192uM	PubChem AID:1851_3
	0.66	CHEMBL50	Cytochrome P450 2C19	AC50	inactive	PubChem AID:1851_1
	0.66	CHEMBL50	Cytochrome P450 2C8	Activity	Inhibitor
	0.66	CHEMBL50	Liver microsomes	INH	1	Bioorg. Med. Chem.,(2011)19:8:2757
	0.66	CHEMBL50	Cytochrome P450 1A1	Ki	=0.66uM	Bioorg. Med. Chem.,(2011)19:9:2842
	0.66	CHEMBL50	Cytochrome P450 1B1	Ki	=0.023uM	Bioorg. Med. Chem.,(2011)19:9:2842
	0.66	CHEMBL50	Xanthine dehydrogenase	INH	Active	Eur. J. Med. Chem.,(2011)46:6:2415
	0.66	CHEMBL50	Lymphocyte differentiation antigen CD38	IC50	=37.9uM	Bioorg. Med. Chem. Lett.,(2011)21:13:3939
	0.66	CHEMBL50	c-Jun N-terminal kinase 1	Activity	tde	Bioorg. Med. Chem. Lett.,(2011)21:13:3866
	0.66	CHEMBL50	c-Jun N-terminal kinase 2	Activity	tde	Bioorg. Med. Chem. Lett.,(2011)21:13:3866
	0.66	CHEMBL50	Thioredoxin reductase 1, cytoplasmic	Potency	23.7781uM	PubChem AID:588453
	0.66	CHEMBL50	Regulator of G-protein signaling 4	Potency	11.9173uM	PubChem AID:504845
	0.66	CHEMBL50	DNA polymerase iota	Potency	0.5623uM	PubChem AID:588590
	0.66	CHEMBL50	DNA polymerase kappa	Potency	1.122uM	PubChem AID:588579
	0.66	CHEMBL50	UDP-glucuronosyltransferase 1-1	Activity	=78.pm/min/mg	Annual Review of Pharmacology and Toxicology,(2000)40:1:581
	0.66	CHEMBL50	Arachidonate 15-lipoxygenase	IC50	=37.uM	Eur. J. Med. Chem.,(2011)46:11:5237
	0.66	CHEMBL50	Estrogen receptor alpha	Activity	0.7681	Bioorg. Med. Chem. Lett.,(2012)22:1:154
	0.66	CHEMBL50	Estrogen receptor alpha	Activity	0.7	Bioorg. Med. Chem. Lett.,(2012)22:1:154
	0.66	CHEMBL50	PI3-kinase p110-alpha subunit	INH	Active	Bioorg. Med. Chem. Lett.,(2012)22:2:876
	0.66	CHEMBL50	78 kDa glucose-regulated protein	Potency	50.1187uM	PubChem AID:602332
	0.66	CHEMBL50	G-protein coupled receptor 35	Activity	Active	ACS Med. Chem. Lett.,(2012)3:2:165
	0.66	CHEMBL50	ATP-binding cassette sub-family G member 2	FC	1.3
	0.66	CHEMBL50	Matrix metalloproteinase-1	IC50	Not Determined	Bioorg. Med. Chem.,(2012)20:13:4164
	0.66	CHEMBL50	Matrix metalloproteinase-2	IC50	=6.68uM	Bioorg. Med. Chem.,(2012)20:13:4164
	0.66	CHEMBL50	Matrix metalloproteinase 3	IC50	=5.57uM	Bioorg. Med. Chem.,(2012)20:13:4164
	0.66	CHEMBL50	Matrix metalloproteinase 9	IC50	=1.61uM	Bioorg. Med. Chem.,(2012)20:13:4164
	0.66	CHEMBL50	Matrix metalloproteinase 12	IC50	=10.23uM	Bioorg. Med. Chem.,(2012)20:13:4164
	0.66	CHEMBL50	Matrix metalloproteinase 13	IC50	=8.46uM	Bioorg. Med. Chem.,(2012)20:13:4164
	0.66	CHEMBL50	Matrix metalloproteinase-2	INH	>30.%	Bioorg. Med. Chem.,(2012)20:13:4164
	0.66	CHEMBL50	CaM kinase II beta	IC50	=3.uM	Bioorg. Med. Chem.,(2011)19:16:4710
	0.66	CHEMBL50	P-glycoprotein 1	Activity	substrate [+]	Free Radic. Biol. Med.,(2004)36:1:592
	0.66	CHEMBL50	Multidrug resistance-associated protein 1	Activity	inducer [+]	Toxicology,(2002)171:1:137
	0.66	CHEMBL50	Canalicular multispecific organic anion transporter 1	Activity	inducer [+]	Biochem. Pharmacol.,(2000)59:1:467
	0.66	CHEMBL50	ATP-binding cassette sub-family G member 2	Activity	inhibitor []	Mol. Pharmacol.,(2004)65:1:1208
	0.66	CHEMBL50	ATP-binding cassette sub-family G member 2	Activity	inhibitor []	Mol. Pharmacol.,(2004)65:1:1208
	0.66	CHEMBL50	Solute carrier organic anion transporter family member 1A5	Activity	0.52	Clin. Pharmacol. Ther.,(2002)71:1:11
	0.66	CHEMBL50	Monocarboxylate transporter 1	Activity	0.11	Biochem. J.,(1999)341:1:529
	0.66	CHEMBL50	Monocarboxylate transporter 2	Activity	0.17	Biochem. J.,(1999)341:1:529
	0.66	CHEMBL50	Multidrug resistance-associated protein 1	Activity	1.99	J. Pharm. Sci,(2003)92:1:250
	0.66	CHEMBL50	Solute carrier organic anion transporter family member 2B1	Activity	0.8	Drug Metab. Dispos.,(2005)33:1:518
	0.66	CHEMBL50	Monocarboxylate transporter 1	IC50	=14.uM	Biochem. J.,(1999)341:1:529
	0.66	CHEMBL50	Monocarboxylate transporter 2	IC50	=5.uM	Biochem. J.,(1999)341:1:529
	0.66	CHEMBL50	P-glycoprotein 1	Activity	is not an inhibitor [-]	Br. J. Clin. Pharmacol.,(1999)48:1:543
	0.66	CHEMBL50	P-glycoprotein 1	IC50	=52.5uM	Biochem. Biophys. Res. Commun.,(2004)320:1:672
	0.66	CHEMBL50	Multidrug resistance-associated protein 1	Ki	=8.1uM	Mol. Pharmacol.,(2001)59:1:1171
	0.66	CHEMBL50	Low molecular weight phosphotyrosine protein phosphatase	FC	2.6	J. Med. Chem.,(2012)55:1:2
	0.66	CHEMBL50	Solute carrier organic anion transporter family member 2B1	INH	0.726	J. Med. Chem.,(2012)55:10:4740
	0.66	CHEMBL50	Solute carrier organic anion transporter family member 1B3	INH	0.216	J. Med. Chem.,(2012)55:10:4740
	0.66	CHEMBL50	Solute carrier organic anion transporter family member 1B1	INH	0.77	J. Med. Chem.,(2012)55:10:4740
	0.66	CHEMBL50	Cholinesterase	INH	0.0673	Bioorg. Med. Chem.,(2012)20:22:6669
	0.66	CHEMBL50	Lysyl-tRNA synthetase	IC50	=20.uM	J. Med. Chem.,(2012)55:8:3614
	0.66	CHEMBL50	Myeloperoxidase	IC50	=1.27uM	J. Med. Chem.,(2012)55:16:7208
	0.66	CHEMBL50	Serine/threonine-protein kinase PIM1	IC50	=1.1uM	J. Med. Chem.,(2012)55:19:8199
	0.66	CHEMBL75258	DNA gyrase	IC50	>500.ug ml-1	Bioorg. Med. Chem. Lett.,(1993)3:2:225
	0.66	CHEMBL75258	DNA topoisomerase II beta	CC50	ug ml-1	Bioorg. Med. Chem. Lett.,(1993)3:2:225
	0.65	CHEMBL1173475	Menin/Histone-lysine N-methyltransferase MLL	Potency	=19.9526um	PubChem AID:1766
	0.65	CHEMBL1173475	Histone-lysine N-methyltransferase MLL	Potency	=70.7946um	PubChem AID:2662
