# Supplementary material for: Characterization of anti-leukemia components from Indigo naturalis using comprehensive two-dimensional K562/cell membrane chromatography and in silico target identification
Source: Sci Rep. 2016 May 6;6:25491. doi: 10.1038/srep25491 (PMC4858665; doi:10.1038/srep25491)
Supplement: Supplementary Table S3 [file srep25491-s4.xls]

## Sheet: Supplementary Table S3
Ligand:
Pharma Model	Num Feature	Fit	Norm Fit	Num Hydrophobic	Num HB Acceptor	Num HB Donor	Num Positive	Num Negative	Num Aromatic	Name	Class	Uniplot	Function	Disease	Idication
1i52_v	16	5.092	0.3183	1	10	3	0	2	0	2-C-methyl-D-erythritol 4-phosphate cytidylyltransferase	NONE	Q46893	Lipid transport and metabolism	NONE	NONE
1udw_v	14	4.747	0.339	1	7	4	0	2	0	Uridine-cytidine kinase 2	NONE	Q9BZX2	Nucleotide transport and metabolism	NONE	NONE
1jx1_v	5	4.703	0.9406	2	2	1	0	0	0	Chalcone--flavonone isomerase 1	NONE	P28012	Involved in chalcone isomerase activity	NONE	NONE
1fm7_v	5	4.644	0.9289	2	2	1	0	0	0	Chalcone--flavonone isomerase 1	NONE	P28012	Involved in chalcone isomerase activity	NONE	NONE
1i5r_v	16	4.64	0.29	8	5	3	0	0	0	Estradiol 17-beta-dehydrogenase 1	NONE	P14061	Lipid transport and metabolism	NONE	Some evidence suggests that NADH might be useful in treating Parkinsons disease, chronic fatigue syndrome, Alzheimers disease and cardiovascular disease.
1y2e_v	7	4.621	0.6601	4	2	1	0	0	0	cAMP-specific 3,5-cyclic phosphodiesterase 4D	HYDROLASE	PDE4D_HUMAN	Regulates the levels of cAMP in the cell.	Genetic variations in PDE4D might be associated with susceptibility to stroke type 1 (STRK1) [MIM:606799]. A stroke is an acute neurologic event leading to death of neural tissue of the brain and resulting in loss of motor, sensory and/or cognitive function. PubMed:17006457 states that association with stroke has to be considered with caution.	NONE
1qcf_v	7	4.62	0.6601	3	3	1	0	0	0	Tyrosine-protein kinase HCK	TYROSINE KINASE	HCK_HUMAN	May serve as part of a signaling pathway coupling the Fc receptor to the activation of the respiratory burst. May also contribute to neutrophil migration and may regulate the degranulation process of neutrophils.	NONE	NONE
1gp6_v	8	4.577	0.5721	1	4	2	0	0	1	Leucoanthocyanidin dioxygenase	NONE	Q96323	Involved in leucocyanidin oxygenase activity	NONE	NONE
1c1l_v	8	4.549	0.5686	0	6	2	0	0	0	Congerin-1	NONE	P26788	Involved in sugar binding	NONE	NONE
2dux_v	12	4.441	0.3701	4	5	0	0	1	2	Aldose reductase	OXIDOREDUCTASE	ALDR_HUMAN	Catalyzes the NADPH-dependent reduction of a wide variety of carbonyl-containing compounds to their corresponding alcohols with a broad range of catalytic efficiencies.	In diabetes and galactosemia, increased AR activity leads to high levels of sorbitol and galactitol, respectively, in the cells of many tissues. Accumulation of sugar alcohols has been shown to cause osmotic cataracts in the lens. AR is also thought to play a key role in diabetic complications of three other target tissues, namely, nerve, kidney and retina.	Neuropathy;Diabetic neuropathy;Diabetic foot ulcer;Diabetic complication;Diabetic nephropathy;Retinopathy;Ocular disease;Central nervous system disease;Diabetic retinopathy;Diabetes mellitus;Diabetic cataract;Cataract
2bdj_v	6	4.413	0.7354	2	2	2	0	0	0	Proto-oncogene tyrosine-protein kinase Src	TRANSFERASE	SRC_HUMAN	NONE	NONE	Hypercalcemia;Cancer;Osteoporosis;Cerebrovascular ischemia;Bone metastases;Metastasis;Solid tumor
1aqu_v	8	4.412	0.5515	5	2	1	0	0	0	Estrogen sulfotransferase, testis isoform	NONE	P49891	Involved in sulfotransferase activity	NONE	NONE
1wvg_v	13	4.378	0.3368	0	7	4	0	2	0	CDP-glucose 4,6-dehydratase	NONE	P26397	Cell wall/membrane/envelope biogenesis	NONE	NONE
1o25_v	10	4.371	0.4371	0	8	1	0	1	0	Thymidylate synthase thyX	NONE	Q9WYT0	Nucleotide transport and metabolism	NONE	NONE
1fm8_v	5	4.352	0.8705	2	3	0	0	0	0	Chalcone--flavonone isomerase 1	NONE	P28012	Involved in chalcone isomerase activity	NONE	NONE
1y2k_v	7	4.313	0.6162	4	3	0	0	0	0	cAMP-specific 3,5-cyclic phosphodiesterase 4D	HYDROLASE	PDE4D_HUMAN	Regulates the levels of cAMP in the cell.	Genetic variations in PDE4D might be associated with susceptibility to stroke type 1 (STRK1) [MIM:606799]. A stroke is an acute neurologic event leading to death of neural tissue of the brain and resulting in loss of motor, sensory and/or cognitive function. PubMed:17006457 states that association with stroke has to be considered with caution.	NONE
1xo2_v	5	4.248	0.8497	2	3	0	0	0	0	Cell division protein kinase 6	CELL CYCLE/TRANSFERASE	CDK6_HUMAN	Probably involved in the control of the cell cycle. Interacts with D-type G1 cyclins.	NONE	NONE
1h47_v	8	4.242	0.5302	1	4	3	0	0	0	2-C-methyl-D-erythritol 2,4-cyclodiphosphate synthase	NONE	P62617	NONE	NONE	NONE
1q0s_v	10	4.22	0.422	2	5	2	1	0	0	DNA adenine methylase	NONE	P04392	Involved in DNA binding	NONE	NONE
1y6b_v	7	4.189	0.5984	4	2	1	0	0	0	Vascular endothelial growth factor receptor 2	TRANSFERASE	VGFR2_HUMAN	Receptor for VEGF or VEGFC. Has a tyrosine-protein kinase activity. The VEGF-kinase ligand/receptor signaling system plays a key role in vascular development and regulation of vascular permeability. In case of HIV-1 infection, the interaction with extrace	NONE	Angiogenesis disorder;Melanoma;Cancer;Non-small-cell lung cancer;Renal cell carcinoma;Colorectal tumor;Ocular disease;Age related macular degeneration;Solid tumor
1sre_v	9	4.18	0.4644	2	6	0	0	0	1	Streptavidin	NONE	P22629	The biological function of streptavidin is not known. Forms a strong non-covalent specific complex with biotin (one molecule of biotin per subunit of streptavidin)	NONE	NONE
3c4f_v	7	4.178	0.5969	4	2	1	0	0	0	Basic fibroblast growth factor receptor 1	TRANSFERASE	FGFR1_HUMAN	Receptor for basic fibroblast growth factor. A shorter form of the receptor could be a receptor for FGF1 (aFGF).	Defects in FGFR1 are a cause of Pfeiffer syndrome (PS) [MIM:101600]; also known as acrocephalosyndactyly type V (ACS5). PS is characterized by craniosynostosis (premature fusion of the skull sutures) with deviation and enlargement of the thumbs and great toes, brachymesophalangy, with phalangeal ankylosis and a varying degree of soft tissue syndactyly.;Defects in FGFR1 are a cause of isolated hyp…	NONE
1hq2_v	6	4.173	0.6955	0	2	4	0	0	0	2-amino-4-hydroxy-6-hydroxymethyldihydropteridine pyrophosphokinase	NONE	P26281	Coenzyme transport and metabolism	NONE	NONE
1re8_v	11	4.172	0.3793	3	3	4	1	0	0	cAMP-dependent protein kinase catalytic subunit alpha	NONE	P05132	Involved in protein serine/threonine kinase activity	NONE	NONE
1yqt_v	10	4.171	0.4171	0	6	0	0	2	2	RNase l inhibitor	NONE	Q8U306	Involved in electron carrier activity	NONE	NONE
3ewh_v	10	4.134	0.4134	6	2	2	0	0	0	NONE	NONE	NONE	NONE	NONE	NONE
1nks_v	9	4.13	0.4588	0	7	1	0	1	0	Adenylate kinase	NONE	P35028	Nucleotide transport and metabolism	NONE	NONE
1asg_v	9	4.126	0.4584	2	5	0	0	1	1	Aspartate aminotransferase	NONE	P00509	Amino acid transport and metabolism	NONE	NONE
1i41_v	11	4.102	0.3729	3	4	0	1	3	0	NONE	NONE	NONE	NONE	NONE	NONE
1db1_v	13	4.101	0.3155	9	2	2	0	0	0	Vitamin D3 receptor	GENE REGULATION	VDR_HUMAN	Nuclear hormone receptor. Transcription factor that mediates the action of vitamin D3 by controlling the expression of hormone sensitive genes. Plays a central role in calcium homeostasis.	Defects in VDR are the cause of type IIA rickets [MIM:277440]; also known as hypocalcemic vitamin D-resistant rickets (HVDRR). HVDRR is most frequently an autosomal recessive disorder characterized by severe rickets, hypocalcemia and secondary hyperparathyroidism.	Pagets bone disease;Melanoma;Hyperthyroidism;Aging;Skin tumor;Acne;Breast tumor;Neurodegenerative disease;Acute myelogenous leukemia;Hepatocellular carcinoma;Prostate tumor;Pancreas tumor;Alzheimers disease;Multiple sclerosis;Psoriasis;Colon tumor;Cancer;Renal disease;Leukemia;Hyperparathyroidism;Sarcoidosis;Carcinoma;Insulin dependent diabetes;Transplant rejection;Osteoporosis
1o7o_v	10	4.027	0.4027	0	6	2	0	2	0	N-acetyllactosaminide alpha-1,3-galactosyltransferase	NONE	P14769	Involved in transferase activity, transferring hexosyl groups	NONE	NONE
1p0y_v	12	4	0.3334	2	7	2	0	1	0	Ribulose-1,5 bisphosphate carboxylase/oxygenase large subunit N- methyltransferase, chloroplast	NONE	Q43088	Involved in [ribulose-bisphosphate carboxylase]-lysine N-methyltransferase activity	NONE	NONE
1ndc_v	10	3.99	0.399	1	6	1	0	2	0	Nucleoside diphosphate kinase, cytosolic	NONE	P22887	Nucleotide transport and metabolism	NONE	NONE
1r0z_v	11	3.981	0.3619	0	8	0	0	3	0	Cystic fibrosis transmembrane conductance regulator	NONE	P26361	Involved in nucleotide binding	NONE	NONE
2bet_v	8	3.955	0.4944	1	5	1	0	1	0	Ribose-5-phosphate isomerase B	NONE	Q79FD7	Carbohydrate transport and metabolism	NONE	NONE
1m4i_v	10	3.947	0.3947	0	2	5	3	0	0	Aminoglycoside 2-N-acetyltransferase	NONE	P0A5N0	Involved in N-acetyltransferase activity	NONE	NONE
1v9a_v	11	3.946	0.3587	2	6	3	0	0	0	NONE	NONE	NONE	NONE	NONE	NONE
1sui_v	10	3.944	0.3944	2	6	1	1	0	0	Caffeoyl-CoA O-methyltransferase	NONE	Q40313	Involved in O-methyltransferase activity	NONE	NONE
1b0f_v	9	3.941	0.4379	4	3	2	0	0	0	Leukocyte elastase	HYDROLASE	ELNE_HUMAN	Modifies the functions of natural killer cells, monocytes and granulocytes. Inhibits C5a-dependent neutrophil enzyme release and chemotaxis.	Defects in ELA2 are a cause of cyclic haematopoiesis (CH) [MIM:162800]; also known as cyclic neutropenia. CH is an autosomal dominant disease in which blood-cell production from the bone marrow oscillates with 21-day periodicity. Circulating neutrophils vary between almost normal numbers and zero. During intervals of neutropenia, affected individuals are at risk for opportunistic infection. Monoc…	Blood clotting disorder;Chronic bronchitis;Lung injury;Cerebrovascular ischemia;Emphysema;Respiratory disease;Cystic fibrosis;Chronic obstructive pulmonary disease;Myocardial infarction;Lung inflammation;Pulmonary fibrosis;Psoriasis;Pancreatitis;Bronchitis;Rheumatoid arthritis;Arthritis;Pulmonary disease;Lung tumor;Respiratory distress syndrome;Transplant rejection;Pulmonary hypertension;Pneumoni…
1hna_v	10	3.94	0.394	1	5	3	0	1	0	Glutathione S-transferase Mu 2	TRANSFERASE(GLUTATHIONE)	GSTM2_HUMAN	Conjugation of reduced glutathione to a wide number of exogenous and endogenous hydrophobic electrophiles.	NONE	NONE
1oum_v	5	3.936	0.7871	2	2	1	0	0	0	Purine nucleoside phosphorylase deoD-type	TRANSFERASE	DEOD_ECOLI	Cleavage of guanosine or inosine to respective bases and sugar-1-phosphate molecules.	NONE	NONE
1wu6_v	8	3.919	0.4899	0	5	3	0	0	0	NONE	NONE	NONE	NONE	NONE	NONE
2ble_v	10	3.918	0.3918	0	7	3	0	0	0	GMP reductase 1	OXIDOREDUCTASE	GMPR1_HUMAN	Catalyzes the irreversible NADPH-dependent deamination of GMP to IMP. It functions in the conversion of nucleobase, nucleoside and nucleotide derivatives of G to A nucleotides, and in maintaining the intracellular balance of A and G nucleotides.	NONE	NONE
1hne_v	9	3.914	0.4349	3	4	2	0	0	0	Leukocyte elastase	HYDROLASE(SERINE PROTEINASE)	ELNE_HUMAN	Modifies the functions of natural killer cells, monocytes and granulocytes. Inhibits C5a-dependent neutrophil enzyme release and chemotaxis.	Defects in ELA2 are a cause of cyclic haematopoiesis (CH) [MIM:162800]; also known as cyclic neutropenia. CH is an autosomal dominant disease in which blood-cell production from the bone marrow oscillates with 21-day periodicity. Circulating neutrophils vary between almost normal numbers and zero. During intervals of neutropenia, affected individuals are at risk for opportunistic infection. Monoc…	Blood clotting disorder;Chronic bronchitis;Lung injury;Cerebrovascular ischemia;Emphysema;Respiratory disease;Cystic fibrosis;Chronic obstructive pulmonary disease;Myocardial infarction;Lung inflammation;Pulmonary fibrosis;Psoriasis;Pancreatitis;Bronchitis;Rheumatoid arthritis;Arthritis;Pulmonary disease;Lung tumor;Respiratory distress syndrome;Transplant rejection;Pulmonary hypertension;Pneumoni…
1gwc_v	12	3.909	0.3258	2	6	2	1	1	0	NONE	NONE	NONE	NONE	NONE	NONE
5p21_v	15	3.905	0.2603	0	8	5	0	2	0	GTPase HRas	ONCOGENE PROTEIN	RASH_HUMAN	Ras proteins bind GDP/GTP and possess intrinsic GTPase activity.	Defects in HRAS are the cause of Costello syndrome [MIM:218040]; also known as faciocutaneoskeletal syndrome. Costello syndrome is a rare condition characterized by prenatally increased growth, postnatal growth deficiency, mental retardation, distinctive facial appearance, cardiovascular abnormalities (typically pulmonic stenosis, hypertrophic cardiomyopathy and/or atrial tachycardia), tumor pred…	NONE
1v1j_v	7	3.9	0.5572	1	3	3	0	0	0	3-dehydroquinate dehydratase	NONE	P15474	Amino acid transport and metabolism	NONE	NONE
1dod_v	5	3.894	0.7789	1	2	1	0	1	0	P-hydroxybenzoate hydroxylase	NONE	P20586	Coenzyme transport and metabolism	NONE	NONE
1r1h_v	10	3.889	0.3889	3	3	2	1	1	0	Neprilysin	HYDROLASE	NEP_HUMAN	Thermolysin-like specificity, but is almost confined on acting on polypeptides of up to 30 amino acids. Biologically important in the destruction of opioid peptides such as Met- and Leu-enkephalins by cleavage of a Gly-Phe bond. Involved in the degradatio	Important cell surface marker in the diagnostic of human acute lymphocytic leukemia.	Hypertension;Neuropathic pain;Renovascular hypertension;Congestive heart failure
1b0e_v	11	3.881	0.3528	4	4	2	0	0	1	Chymotrypsin-like elastase family member 1	NONE	P00772	Involved in protease activity	NONE	NONE
1fty_v	8	3.878	0.4847	0	6	2	0	0	0	Glycogen phosphorylase, muscle form	NONE	P00489	NONE	NONE	NONE
1p2s_v	15	3.872	0.2581	0	10	4	0	1	0	GTPase HRas	SIGNALING PROTEIN	RASH_HUMAN	Ras proteins bind GDP/GTP and possess intrinsic GTPase activity.	Defects in HRAS are the cause of Costello syndrome [MIM:218040]; also known as faciocutaneoskeletal syndrome. Costello syndrome is a rare condition characterized by prenatally increased growth, postnatal growth deficiency, mental retardation, distinctive facial appearance, cardiovascular abnormalities (typically pulmonic stenosis, hypertrophic cardiomyopathy and/or atrial tachycardia), tumor pred…	NONE
1jvy_v	10	3.869	0.3869	0	5	5	0	0	0	Maltose-binding periplasmic protein	NONE	P0AEY0	NONE	NONE	NONE
1h72_v	11	3.866	0.3515	0	5	4	1	1	0	Homoserine kinase	NONE	Q58504	Amino acid transport and metabolism	NONE	NONE
2pgt_v	13	3.864	0.2973	3	5	2	1	2	0	Glutathione S-transferase P	TRANSFERASE	GSTP1_HUMAN	Conjugation of reduced glutathione to a wide number of exogenous and endogenous hydrophobic electrophiles.	NONE	NONE
1b0p_v	12	3.864	0.322	5	4	1	0	2	0	NONE	NONE	NONE	NONE	NONE	NONE
1mjt_v	5	3.858	0.7715	0	3	2	0	0	0	Nitric oxide synthase oxygenase	NONE	P0A094	Involved in nitric-oxide synthase activity	NONE	NONE
2bjf_v	8	3.848	0.481	3	2	2	0	1	0	Choloylglycine hydrolase	NONE	P54965	Cell wall/membrane/envelope biogenesis	NONE	NONE
1mc5_v	7	3.846	0.5494	2	2	1	1	1	0	Alcohol dehydrogenase class-3	OXIDOREDUCTASE	ADHX_HUMAN	Class-III ADH is remarkably ineffective in oxidizing ethanol, but it readily catalyzes the oxidation of long-chain primary alcohols and the oxidation of S-(hydroxymethyl) glutathione.	NONE	NONE
1rej_v	10	3.839	0.3839	2	3	3	1	0	1	cAMP-dependent protein kinase catalytic subunit alpha	NONE	P05132	Involved in protein serine/threonine kinase activity	NONE	NONE
5fbp_v	9	3.828	0.4253	0	5	3	0	1	0	Fructose-1,6-bisphosphatase 1	NONE	P00636	Carbohydrate transport and metabolism	NONE	NONE
1km3_v	10	3.814	0.3814	0	8	1	0	1	0	Orotidine 5-phosphate decarboxylase	NONE	O26232	Energy production and conversion	NONE	NONE
1q1k_v	11	3.813	0.3466	3	3	3	0	1	1	ATP phosphoribosyltransferase	NONE	P60757	Amino acid transport and metabolism	NONE	NONE
1eat_v	8	3.812	0.4765	2	5	1	0	0	0	Chymotrypsin-like elastase family member 1	NONE	P00772	Involved in protease activity	NONE	NONE
1asb_v	8	3.812	0.4764	2	5	0	0	1	0	Aspartate aminotransferase	NONE	P00509	Amino acid transport and metabolism	NONE	NONE
1h78_v	9	3.811	0.4235	1	7	1	0	0	0	Anaerobic ribonucleoside-triphosphate reductase	NONE	P07071	Nucleotide transport and metabolism	NONE	NONE
1pwq_v	8	3.81	0.4763	1	2	4	1	0	0	Lethal factor	NONE	P15917	Involved in protease activity	NONE	NONE
1y2j_v	7	3.809	0.5442	4	2	0	1	0	0	cAMP-specific 3,5-cyclic phosphodiesterase 4B	HYDROLASE	PDE4B_HUMAN	May be involved in mediating central nervous system effects of therapeutic agents ranging from antidepressants to antiasthmatic and anti-inflammatory agents.	NONE	Chronic obstructive pulmonary disease;Asthma
1wc0_v	12	3.809	0.3174	0	8	1	0	3	0	NONE	NONE	NONE	NONE	NONE	NONE
1yz3_v	11	3.808	0.3462	2	5	4	0	0	0	Phenylethanolamine N-methyltransferase	TRANSFERASE	PNMT_HUMAN	Converts noradrenaline to adrenaline.	NONE	NONE
2wea_v	7	3.802	0.5431	3	3	1	0	0	0	Penicillopepsin	NONE	P00798	Involved in aspartic-type endopeptidase activity	NONE	NONE
1ex7_v	11	3.8	0.3454	0	7	3	0	1	0	Guanylate kinase	NONE	P15454	Nucleotide transport and metabolism	NONE	NONE
1l0g_v	9	3.795	0.4216	0	6	3	0	0	0	Beta-lactamase	HYDROLASE	AMPC_ECOLI	This protein is a serine beta-lactamase with a substrate specificity for cephalosporins.	NONE	NONE
1oiq_v	6	3.794	0.6323	3	2	1	0	0	0	Cell division protein kinase 2	NONE	P24941	Involved in protein kinase activity	NONE	NONE
1cxf_v	7	3.794	0.542	0	4	3	0	0	0	Cyclomaltodextrin glucanotransferase	NONE	P43379	Carbohydrate transport and metabolism	NONE	NONE
1los_v	9	3.792	0.4213	0	6	3	0	0	0	Orotidine 5-phosphate decarboxylase	NONE	O26232	Energy production and conversion	NONE	NONE
1ck6_v	5	3.791	0.7583	1	1	3	0	0	0	Peroxidase	NONE	P28313	Involved in peroxidase activity	NONE	NONE
1bhz_v	9	3.785	0.4206	0	7	2	0	0	0	Lysozyme C	NONE	P00698	Involved in lysozyme activity	NONE	There is no support for the claim that aspartates are exercise performance enhancers, i.e. ergogenic aids.
1j3r_v	11	3.782	0.3438	1	8	1	0	1	0	Glucose-6-phosphate isomerase	NONE	P84140	Carbohydrate transport and metabolism	NONE	NONE
1df7_v	8	3.78	0.4725	1	3	3	0	1	0	Dihydrofolate reductase	NONE	P0A546	Coenzyme transport and metabolism	NONE	NONE
1nue_v	10	3.778	0.3778	0	4	4	0	2	0	Nucleoside diphosphate kinase B	PHOSPHOTRANSFERASE	NDKB_HUMAN	Major role in the synthesis of nucleoside triphosphates other than ATP. Negatively regulates Rho activity by interacting with AKAP13/LBC.;Acts as a transcriptional activator of the c-Myc gene; binds DNA nonspecifically (Ref.3).	This protein is found in reduced amount in tumor cells of high metastatic potential.	NONE
1ka1_v	13	3.774	0.2903	0	9	2	0	2	0	3(2),5-bisphosphate nucleotidase	NONE	P32179	Involved in 3(2),5-bisphosphate nucleotidase activity	NONE	NONE
1v47_v	11	3.774	0.3431	0	7	2	0	2	0	ATP sulfurylase	NONE	Q5SKH7	Involved in sulfate adenylyltransferase (ATP) activity	NONE	NONE
1fyf_v	11	3.774	0.3431	0	4	4	0	1	2	Threonyl-tRNA synthetase	NONE	P0A8M3	NONE	NONE	NONE
1p9b_v	12	3.769	0.3141	0	9	2	0	1	0	Adenylosuccinate synthetase	NONE	Q9U8D3	Involved in adenylosuccinate synthase activity	NONE	NONE
1cbf_v	11	3.768	0.3426	2	6	3	0	0	0	Cobalt-precorrin-4 C(11)-methyltransferase	NONE	O87696	Coenzyme transport and metabolism	NONE	NONE
2h44_v	7	3.768	0.5382	3	4	0	0	0	0	cGMP-specific 3,5-cyclic phosphodiesterase	HYDROLASE	PDE5A_HUMAN	Plays a role in signal transduction by regulating the intracellular concentration of cyclic nucleotides. This phosphodiesterase catalyzes the specific hydrolysis of cGMP to 5- GMP.	NONE	Anal fissure;Raynauds disease;Cardiac failure;Thrombosis;Diabetic complication;Prostate hyperplasia;Erectile dysfunction;Urinary tract disease;Female sexual dysfunction;Vascular disease;Viral infection;Cancer;Atherosclerosis;Pulmonary disease;Metabolic disorder;Hypertension;Cardiovascular disease;Pulmonary hypertension;Angina;Male sexual dysfunction
1lqy_v	10	3.767	0.3767	4	4	2	0	0	0	Peptide deformylase 2	NONE	O31410	Translation, ribosomal structure and biogenesis	NONE	NONE
1sq5_v	7	3.765	0.5378	1	5	1	0	0	0	Pantothenate kinase	NONE	P0A6I3	Coenzyme transport and metabolism	NONE	NONE
1xtb_v	10	3.763	0.3763	1	7	2	0	0	0	Glucose-6-phosphate isomerase	NONE	Q9N1E2	Carbohydrate transport and metabolism	NONE	NONE
1kek_v	13	3.761	0.2893	5	4	1	1	2	0	NONE	NONE	NONE	NONE	NONE	NONE
1s36_v	8	3.757	0.4696	4	3	1	0	0	0	Obelin	NONE	Q27709	Involved in calcium ion binding	NONE	NONE
1ej3_v	10	3.757	0.3757	4	2	3	1	0	0	Aequorin-2	NONE	P02592	Involved in calcium ion binding	NONE	NONE
1u29_v	11	3.756	0.3415	0	8	1	0	2	0	Cytohesin-2	NONE	P63034	NONE	NONE	NONE
1svw_v	13	3.756	0.2889	1	6	3	0	2	1	Probable GTP-binding protein engB	NONE	P38424	Involved in GTP binding	NONE	NONE
1w27_v	8	3.756	0.4694	2	4	2	0	0	0	Phenylalanine ammonia-lyase 1	NONE	P24481	Amino acid transport and metabolism	NONE	NONE
1l6g_v	11	3.751	0.341	2	6	1	1	1	0	Alanine racemase	NONE	P10724	Cell wall/membrane/envelope biogenesis	NONE	NONE
1nj6_v	12	3.749	0.3124	0	5	5	1	1	0	Prolyl-tRNA synthetase	NONE	O26708	Translation, ribosomal structure and biogenesis	NONE	NONE
1jj7_v	11	3.747	0.3407	0	8	1	0	2	0	Antigen peptide transporter 1	NONE	Q03518	Involved in nucleotide binding	NONE	NONE
1ke8_v	8	3.745	0.4681	3	3	2	0	0	0	Cell division protein kinase 2	NONE	P24941	Involved in protein kinase activity	NONE	NONE
1km4_v	9	3.745	0.4161	0	7	1	0	1	0	Orotidine 5-phosphate decarboxylase	NONE	O26232	Energy production and conversion	NONE	NONE
1g9t_v	9	3.743	0.4159	0	6	3	0	0	0	Hypoxanthine phosphoribosyltransferase	NONE	P0A9M2	Nucleotide transport and metabolism	NONE	NONE
1mx0_v	13	3.742	0.2879	0	9	1	0	3	0	Type 2 DNA topoisomerase 6 subunit B	NONE	O05207	Replication, recombination and repair	NONE	NONE
2pog_v	4	3.742	0.9355	2	0	2	0	0	0	Estrogen receptor	LIPID BINDING PROTEIN	ESR1_HUMAN	Nuclear hormone receptor. The steroid hormones and their receptors are involved in the regulation of eukaryotic gene expression and affect cellular proliferation and differentiation in target tissues.	NONE	Melanoma;Brain tumor;Inflammation;Myocardial infarction;Fibrosis;Brain ischemia;Psoriasis;Rheumatoid arthritis;Retinitis pigmentosa;Atherosclerosis;Genitourinary disease;Breast disease;Atrophy;Crohns disease;Testosterone deficiency;Uterine fibroids;Fibrocystic breast disease;Arthralgia;Prostatitis;Prostate hyperplasia;Inflammatory bowel disease;Solid tumor;Gynecological disorder;Vascular disease;…
1w48_v	10	3.741	0.3741	0	8	1	0	1	0	NONE	NONE	NONE	NONE	NONE	NONE
1l5l_v	9	3.738	0.4154	1	5	2	0	1	0	Nicotinate-nucleotide--dimethylbenzimidazole phosphoribosyltransferase	NONE	A9MTA4	NONE	NONE	NONE
1vlb_v	14	3.736	0.2669	1	8	4	0	1	0	Aldehyde oxidoreductase	NONE	Q46509	Energy production and conversion	NONE	NONE
1szs_v	9	3.735	0.4149	1	4	1	2	1	0	4-aminobutyrate aminotransferase	NONE	P22256	Amino acid transport and metabolism	NONE	NONE
2ovw_v	10	3.73	0.373	0	6	4	0	0	0	Endoglucanase type C	NONE	P46237	Involved in hydrolase activity, hydrolyzing O-glycosyl compounds	NONE	NONE
1kny_v	11	3.729	0.339	0	7	0	0	3	1	Kanamycin nucleotidyltransferase	NONE	P05057	NONE	NONE	NONE
1lij_v	8	3.729	0.4661	1	5	2	0	0	0	Adenosine kinase	NONE	Q9TVW2	Carbohydrate transport and metabolism	NONE	NONE
1seh_v	6	3.724	0.6207	1	3	2	0	0	0	Deoxyuridine 5-triphosphate nucleotidohydrolase	NONE	P06968	Nucleotide transport and metabolism	NONE	NONE
1i44_v	8	3.723	0.4653	0	4	2	0	2	0	Insulin receptor	TRANSFERASE	INSR_HUMAN	This receptor binds insulin and has a tyrosine-protein kinase activity. Isoform Short has a higher affinity for insulin. Mediates the metabolic functions of insulin. Binding to insulin stimulates association of the receptor with downstream mediators inclu	Defects in INSR are the cause of insulin resistance (Ins resistance) [MIM:125853].;Defects in INSR are the cause of Rabson-Mendenhall syndrome [MIM:262190]; also known as Mendenhall syndrome. It is a severe insulin resistance syndrome characterized by insulin- resistant diabetes mellitus with pineal hyperplasia and somatic abnormalities. Typical features include coarse, senile-appearing facies, d…	Insulin dependent diabetes;Cancer;Non-insulin dependent diabetes;Infection;Parkinsons disease;Hypertension;Diabetes mellitus;Hyperinsulinemia
1fwy_v	10	3.723	0.3723	1	7	2	0	0	0	Bifunctional protein glmU	NONE	P0ACC7	Cell wall/membrane/envelope biogenesis	NONE	NONE
1boa_v	11	3.722	0.3384	7	4	0	0	0	0	Methionine aminopeptidase 2	AMINOPEPTIDASE	AMPM2_HUMAN	Removes the amino-terminal methionine from nascent proteins.	NONE	NONE
1v1a_v	8	3.72	0.465	0	5	1	0	0	2	NONE	NONE	NONE	NONE	NONE	NONE
1pvn_v	10	3.719	0.3719	0	8	2	0	0	0	Inosine-5-monophosphate dehydrogenase	NONE	P50097	Nucleotide transport and metabolism	NONE	For the prophylaxis of organ rejection in patients receiving allogeneic renal transplants, administered in combination with cyclosporine and corticosteroids.
1r5c_v	11	3.716	0.3378	1	6	2	0	1	1	Seminal ribonuclease	NONE	P00669	Involved in nucleic acid binding	NONE	NONE
1n1d_v	9	3.714	0.4127	0	4	4	0	1	0	Glycerol-3-phosphate cytidylyltransferase	NONE	P27623	Cell wall/membrane/envelope biogenesis	NONE	NONE
1rpf_v	9	3.714	0.4127	1	4	3	0	1	0	Ribonuclease pancreatic	NONE	P61823	Involved in nucleic acid binding	NONE	There is no support for the claim that aspartates are exercise performance enhancers, i.e. ergogenic aids.
1oi9_v	6	3.712	0.6187	1	2	3	0	0	0	Cyclin-A2	KINASE	CCNA2_HUMAN	Essential for the control of the cell cycle at the G1/S (start) and the G2/M (mitosis) transitions.	NONE	NONE
1qbr_v	14	3.709	0.2649	8	2	4	0	0	0	Gag-Pol polyprotein	NONE	P04585	NONE	NONE	NONE
1el4_v	8	3.707	0.4634	3	2	2	0	0	1	Obelin	NONE	Q27709	Involved in calcium ion binding	NONE	NONE
1met_v	11	3.707	0.337	6	3	2	0	0	0	Gag-Pol polyprotein	ASPARTYL PROTEASE	POL_HV1B1	Gag-Pol polyprotein and Gag polyprotein may regulate their own translation, by the binding genomic RNA in the 5-UTR. At low concentration, Gag-Pol and Gag would promote translation, whereas at high concentration, the polyproteins encapsidate genomic RNA ;Matrix protein p17 has two main functions: in infected cell, it targets Gag and Gag-pol polyproteins to the plasma membrane via a multipartite m…	NONE	NONE
1nzc_v	11	3.706	0.3369	1	6	2	0	1	1	DTDP-4-dehydrorhamnose 3,5-epimerase	NONE	Q8GIQ0	Involved in dTDP-4-dehydrorhamnose 3,5-epimerase activity	NONE	NONE
1eyj_v	8	3.702	0.4627	0	4	3	0	1	0	Fructose-1,6-bisphosphatase 1	NONE	P00636	Carbohydrate transport and metabolism	NONE	NONE
1xag_v	12	3.698	0.3082	1	8	3	0	0	0	3-dehydroquinate synthase	NONE	Q6GGU4	Amino acid transport and metabolism	NONE	NONE
18gs_v	12	3.696	0.308	1	5	3	1	2	0	Glutathione S-transferase P	TRANSFERASE	GSTP1_HUMAN	Conjugation of reduced glutathione to a wide number of exogenous and endogenous hydrophobic electrophiles.	NONE	NONE
1fsa_v	10	3.694	0.3694	1	5	3	0	1	0	Fructose-1,6-bisphosphatase 1	NONE	P00636	Carbohydrate transport and metabolism	NONE	NONE
1lny_v	11	3.693	0.3357	0	9	1	0	1	0	Adenylosuccinate synthetase isozyme 1	NONE	P28650	NONE	NONE	NONE
1ljn_v	9	3.689	0.4099	0	7	2	0	0	0	Lysozyme C	NONE	P00703	NONE	NONE	NONE
1jte_v	10	3.687	0.3687	2	4	3	1	0	0	Cap-specific mRNA (nucleoside-2-O-)-methyltransferase	NONE	P07617	Involved in mRNA (nucleoside-2-O-)-methyltransferase activity	NONE	NONE
2p4j_v	13	3.687	0.2836	5	4	4	0	0	0	Beta-secretase 1	HYDROLASE	BACE1_HUMAN	Responsible for the proteolytic processing of the amyloid precursor protein (APP). Cleaves at the N-terminus of the A-beta peptide sequence, between residues 671 and 672 of APP, leads to the generation and extracellular release of beta-cleaved soluble APP	NONE	Alzheimers disease
1lf2_v	12	3.685	0.3071	6	2	4	0	0	0	Plasmepsin-2	NONE	P46925	Involved in aspartic-type endopeptidase activity	NONE	NONE
1fkn_v	16	3.683	0.2302	5	5	5	0	1	0	Beta-secretase 1	HYDROLASE	BACE1_HUMAN	Responsible for the proteolytic processing of the amyloid precursor protein (APP). Cleaves at the N-terminus of the A-beta peptide sequence, between residues 671 and 672 of APP, leads to the generation and extracellular release of beta-cleaved soluble APP	NONE	Alzheimers disease
1in6_v	12	3.681	0.3068	0	8	2	0	2	0	Holliday junction ATP-dependent DNA helicase ruvB	NONE	Q56313	Involved in nucleotide binding	NONE	NONE
1zct_v	9	3.681	0.409	0	6	1	0	2	0	Glycogenin-1	NONE	P13280	Involved in transferase activity, transferring hexosyl groups	NONE	NONE
1tu6_v	9	3.677	0.4086	3	4	2	0	0	0	Cathepsin K	HYDROLASE	CATK_HUMAN	Closely involved in osteoclastic bone resorption and may participate partially in the disorder of bone remodeling. Displays potent endoprotease activity against fibrinogen at acid pH. May play an important role in extracellular matrix degradation.	Defects in CTSK are the cause of pycnodysostosis (PKND) [MIM:265800]. PKND is an autosomal recessive osteochondrodysplasia characterized by osteosclerosis and short stature.	Multiple sclerosis;Asthma;Cancer;Rheumatoid arthritis;Autoimmune disease;Arthritis;Bacterial infection;Bone disease;Osteoarthritis;Bone metastases;Immune disorder;Osteoporosis
1rqj_v	9	3.674	0.4083	1	5	1	0	2	0	Geranyltranstransferase	NONE	P22939	Posttranslational modification, protein turnover, chaperones	NONE	NONE
1v0p_v	9	3.669	0.4076	4	3	1	0	1	0	Cell division control protein 2 homolog	NONE	Q07785	Involved in protein kinase activity	NONE	NONE
1hvl_v	15	3.667	0.2445	6	4	5	0	0	0	Gag-Pol polyprotein	NONE	P03367	NONE	NONE	NONE
1bv9_v	15	3.667	0.2445	8	3	4	0	0	0	Gag-Pol polyprotein	NONE	P04585	NONE	NONE	NONE
1jf7_v	10	3.667	0.3667	2	5	1	0	2	0	Tyrosine-protein phosphatase non-receptor type 1	HYDROLASE	PTN1_HUMAN	May play an important role in CKII- and p60c-src-induced signal transduction cascades (By similarity).	NONE	NONE
1vzu_v	10	3.666	0.3666	0	8	0	0	2	0	N-acetyllactosaminide alpha-1,3-galactosyltransferase	NONE	P14769	Involved in transferase activity, transferring hexosyl groups	NONE	NONE
1ojm_v	7	3.666	0.5236	0	5	1	0	1	0	Hyaluronate lyase	NONE	Q54873	Involved in hyaluronidase activity	NONE	Used to treat vitamin C deficiency, scurvy, delayed wound and bone healing, urine acidification, and in general as an antioxidant. It has also been suggested to be an effective antiviral agent.
2bsm_v	8	3.664	0.4579	3	2	3	0	0	0	Heat shock protein HSP 90-alpha	CHAPERONE	HS90A_HUMAN	Molecular chaperone. Has ATPase activity (By similarity).	NONE	NONE
1nqv_v	8	3.662	0.4578	0	6	2	0	0	0	6,7-dimethyl-8-ribityllumazine synthase	NONE	O66529	Coenzyme transport and metabolism	NONE	NONE
1nb9_v	11	3.662	0.3329	0	7	2	0	2	0	Riboflavin kinase	NONE	Q969G6	Coenzyme transport and metabolism	NONE	For the treatment of ariboflavinosis (vitamin B2 deficiency).
1fp1_v	5	3.66	0.7321	2	3	0	0	0	0	Isoliquiritigenin 2-O-methyltransferase	NONE	P93324	Secondary metabolites biosynthesis, transport and catabolism	NONE	NONE
1eyq_v	5	3.659	0.7319	1	4	0	0	0	0	Chalcone--flavonone isomerase 1	NONE	P28012	Involved in chalcone isomerase activity	NONE	NONE
1uxa_v	11	3.655	0.3323	0	8	2	0	1	0	NONE	NONE	NONE	NONE	NONE	NONE
1dgj_v	13	3.655	0.2811	1	6	4	0	2	0	Aldehyde oxidoreductase	NONE	Q9REC4	Involved in oxidoreductase activity	NONE	NONE
1w0h_v	10	3.654	0.3654	0	7	2	0	1	0	3 histone mRNA exonuclease 1	NONE	Q8IV48	Involved in exonuclease activity	NONE	For nutritional supplementation, also for treating dietary shortage or imbalance
1o03_v	9	3.654	0.406	0	5	2	0	2	0	Beta-phosphoglucomutase	NONE	P71447	Involved in phosphoglucomutase activity	NONE	NONE
1mn9_v	12	3.653	0.3044	1	7	0	0	3	1	Nucleoside diphosphate kinase, cytosolic	NONE	P22887	Nucleotide transport and metabolism	NONE	NONE
1q1m_v	10	3.65	0.365	4	5	0	0	1	0	Tyrosine-protein phosphatase non-receptor type 1	HYDROLASE	PTN1_HUMAN	May play an important role in CKII- and p60c-src-induced signal transduction cascades (By similarity).	NONE	NONE
1mos_v	9	3.65	0.4056	0	7	1	1	0	0	Glucosamine--fructose-6-phosphate aminotransferase [isomerizing]	NONE	P17169	Cell wall/membrane/envelope biogenesis	NONE	NONE
1uxq_v	8	3.649	0.4561	1	6	0	0	1	0	NONE	NONE	NONE	NONE	NONE	NONE
1nva_v	10	3.647	0.3647	0	8	2	0	0	0	Pentafunctional AROM polypeptide	NONE	P07547	Amino acid transport and metabolism	NONE	NONE
3el8_v	8	3.646	0.4557	4	1	3	0	0	0	Proto-oncogene tyrosine-protein kinase Src	NONE	P00523	NONE	NONE	NONE
1f4f_v	9	3.643	0.4048	2	6	0	0	1	0	Thymidylate synthase	NONE	P0A884	Nucleotide transport and metabolism	NONE	NONE
1meu_v	11	3.642	0.3311	6	3	2	0	0	0	Gag-Pol polyprotein	ASPARTYL PROTEASE	POL_HV1B1	Gag-Pol polyprotein and Gag polyprotein may regulate their own translation, by the binding genomic RNA in the 5-UTR. At low concentration, Gag-Pol and Gag would promote translation, whereas at high concentration, the polyproteins encapsidate genomic RNA ;Matrix protein p17 has two main functions: in infected cell, it targets Gag and Gag-pol polyproteins to the plasma membrane via a multipartite m…	NONE	NONE
1mor_v	9	3.641	0.4046	0	7	2	0	0	0	Glucosamine--fructose-6-phosphate aminotransferase [isomerizing]	NONE	P17169	Cell wall/membrane/envelope biogenesis	NONE	NONE
1bxh_v	6	3.641	0.6068	0	4	2	0	0	0	Concanavalin-A	NONE	P02866	NONE	NONE	NONE
3bir_v	9	3.64	0.4045	0	5	3	0	1	0	Guanyl-specific ribonuclease T1	NONE	P00651	Involved in RNA binding	NONE	NONE
1o0n_v	10	3.639	0.3639	0	7	2	0	1	0	Ribonuclease pancreatic	NONE	P61823	Involved in nucleic acid binding	NONE	There is no support for the claim that aspartates are exercise performance enhancers, i.e. ergogenic aids.
17gs_v	12	3.639	0.3033	3	3	3	1	2	0	Glutathione S-transferase P	TRANSFERASE	GSTP1_HUMAN	Conjugation of reduced glutathione to a wide number of exogenous and endogenous hydrophobic electrophiles.	NONE	NONE
1the_v	10	3.637	0.3637	2	3	3	2	0	0	Cathepsin B	NONE	P00787	Involved in cysteine-type endopeptidase activity	NONE	NONE
1ppi_v	13	3.637	0.2797	1	5	6	1	0	0	Pancreatic alpha-amylase	NONE	P00690	Carbohydrate transport and metabolism	NONE	NONE
1n5s_v	6	3.635	0.6059	2	2	1	0	1	0	NONE	NONE	NONE	NONE	NONE	NONE
1hkc_v	5	3.635	0.727	0	3	2	0	0	0	Hexokinase-1	PHOSPHOTRANSFERASE	HXK1_HUMAN	NONE	Defects in HK1 are the cause of hexokinase deficiency [MIM:235700]. Hexokinase deficiency is a rare autosomal recessive disease with nonspherocytic hemolytic anemia as the predominant clinical feature.	NONE
4gss_v	11	3.634	0.3304	1	4	3	1	2	0	Glutathione S-transferase P	TRANSFERASE	GSTP1_HUMAN	Conjugation of reduced glutathione to a wide number of exogenous and endogenous hydrophobic electrophiles.	NONE	NONE
1bo7_v	8	3.633	0.4541	0	5	2	0	1	0	Thymidylate synthase	NONE	P00469	Nucleotide transport and metabolism	NONE	NONE
1f9h_v	5	3.63	0.726	0	2	3	0	0	0	2-amino-4-hydroxy-6-hydroxymethyldihydropteridine pyrophosphokinase	NONE	P26281	Coenzyme transport and metabolism	NONE	NONE
1w6h_v	14	3.626	0.259	5	4	5	0	0	0	Plasmepsin-2	NONE	P46925	Involved in aspartic-type endopeptidase activity	NONE	NONE
1d2s_v	8	3.623	0.4529	5	2	1	0	0	0	Sex hormone-binding globulin	TRANSPORT PROTEIN	SHBG_HUMAN	Functions as an androgen transport protein, but may also be involved in receptor mediated processes. Each dimer binds one molecule of steroid. Specific for 5-alpha-dihydrotestosterone, testosterone, and 17-beta-estradiol. Regulates the plasma metabolic cl	NONE	NONE
1v35_v	12	3.62	0.3017	1	9	2	0	0	0	NONE	NONE	NONE	NONE	NONE	NONE
1rrm_v	12	3.619	0.3016	0	7	5	0	0	0	Lactaldehyde reductase	NONE	P0A9S1	Energy production and conversion	NONE	NONE
1nhh_v	13	3.619	0.2784	0	7	3	0	3	0	DNA mismatch repair protein mutL	NONE	P23367	Replication, recombination and repair	NONE	NONE
1g98_v	8	3.619	0.4523	1	5	1	0	1	0	Glucose-6-phosphate isomerase	NONE	Q9N1E2	Carbohydrate transport and metabolism	NONE	NONE
1ct5_v	8	3.617	0.4522	2	4	1	0	1	0	UPF0001 protein YBL036C	NONE	P38197	NONE	NONE	NONE
1xtu_v	11	3.616	0.3288	2	3	3	0	3	0	Probable uracil phosphoribosyltransferase	NONE	Q980Q4	Nucleotide transport and metabolism	NONE	NONE
1oon_v	13	3.616	0.2782	2	9	1	0	1	0	Oxygen-insensitive NAD(P)H nitroreductase	NONE	P38489	Energy production and conversion	NONE	For the symptomatic relief of patients with interstitial cystitis.
1qd1_v	11	3.615	0.3287	1	5	3	0	2	0	Formimidoyltransferase-cyclodeaminase	NONE	P53603	Amino acid transport and metabolism	NONE	NONE
1b5d_v	8	3.615	0.4518	1	5	1	0	1	0	Deoxycytidylate 5-hydroxymethyltransferase	NONE	P08773	Involved in thymidylate synthase activity	NONE	NONE
1lii_v	8	3.614	0.4518	0	5	3	0	0	0	Adenosine kinase	NONE	Q9TVW2	Carbohydrate transport and metabolism	NONE	NONE
1iv4_v	9	3.612	0.4013	1	5	2	0	1	0	2-C-methyl-D-erythritol 2,4-cyclodiphosphate synthase	NONE	Q8RQP5	Lipid transport and metabolism	NONE	NONE
1uhh_v	10	3.611	0.3611	4	3	2	1	0	0	Aequorin-2	NONE	P02592	Involved in calcium ion binding	NONE	NONE
1pl6_v	5	3.611	0.7222	2	3	0	0	0	0	Sorbitol dehydrogenase	OXIDOREDUCTASE	DHSO_HUMAN	NONE	NONE	Diabetic complication
1tuf_v	10	3.609	0.3609	2	3	1	2	1	1	Diaminopimelate decarboxylase	LYASE	DCDA_METJA	NONE	NONE	NONE
1tkt_v	5	3.608	0.7216	3	1	1	0	0	0	Gag-Pol polyprotein	NONE	P04585	NONE	NONE	NONE
2pe1_v	7	3.608	0.5154	3	3	1	0	0	0	3-phosphoinositide-dependent protein kinase 1	TRANSFERASE	PDPK1_HUMAN	Phosphorylates and activates not only PKB/AKT, but also PKA, PKC-zeta, RPS6KA1 and RPS6KB1. May play a general role in signaling processes and in development (By similarity). Isoform 3 is catalytically inactive.	NONE	NONE
1g2v_v	11	3.608	0.328	3	5	0	0	2	1	NONE	NONE	NONE	NONE	NONE	NONE
1cru_v	10	3.607	0.3607	0	6	1	0	3	0	Quinoprotein glucose dehydrogenase B	NONE	P13650	Carbohydrate transport and metabolism	NONE	NONE
1xrj_v	10	3.606	0.3606	1	6	2	0	1	0	Uridine-cytidine kinase 2	NONE	Q9BZX2	Nucleotide transport and metabolism	NONE	NONE
1oxu_v	13	3.605	0.2773	0	9	2	0	2	0	NONE	NONE	NONE	NONE	NONE	NONE
1b25_v	11	3.603	0.3276	0	7	3	0	1	0	Formaldehyde ferredoxin oxidoreductase	NONE	O93738	Involved in oxidoreductase activity, acting on the aldehyde or oxo group of donors, iron-sulfur protein as acceptor	NONE	NONE
1fqo_v	8	3.603	0.4504	0	5	2	0	1	0	Glucosamine-6-phosphate deaminase	NONE	P0A759	Carbohydrate transport and metabolism	NONE	NONE
1v8v_v	11	3.602	0.3275	0	8	1	0	2	0	NONE	NONE	NONE	NONE	NONE	NONE
1m51_v	6	3.598	0.5996	3	3	0	0	0	0	Phosphoenolpyruvate carboxykinase, cytosolic [GTP]	NONE	P35558	Energy production and conversion	NONE	NONE
1tdi_v	9	3.597	0.3997	1	5	1	1	1	0	Glutathione S-transferase A3	NONE	Q16772	Involved in glutathione transferase activity	NONE	For nutritional supplementation, also for treating dietary shortage or imbalance
1c9k_v	8	3.597	0.4496	0	6	2	0	0	0	Bifunctional adenosylcobalamin biosynthesis protein cobU	NONE	Q05599	Coenzyme transport and metabolism	NONE	NONE
1kjq_v	9	3.597	0.3996	0	3	4	0	2	0	Phosphoribosylglycinamide formyltransferase 2	NONE	P33221	Nucleotide transport and metabolism	NONE	NONE
1qpe_v	6	3.596	0.5993	3	2	1	0	0	0	Proto-oncogene tyrosine-protein kinase LCK	TRANSFERASE	LCK_HUMAN	Tyrosine kinase that plays an essential role for the selection and maturation of developing T-cell in the thymus and in mature T-cell function. Is constitutively associated with the cytoplasmic portions of the CD4 and CD8 surface receptors and plays a key	A chromosomal aberration involving LCK is found in leukemias. Translocation t(1;7)(p34;q34) with TCRB.	Psoriasis;Cancer;Rheumatoid arthritis;Cardiac failure;Atherosclerosis;Delayed hypersensitivity;Transplant rejection;Inflammation;Multiple sclerosis;Autoimmune disease
1ki3_v	7	3.595	0.5136	1	3	3	0	0	0	Thymidine kinase	PHOSPHOTRANSFERASE	KITH_HHV11	In latent infection, may allow the virus to be reactivated and to grow in cells lacking a high concentration of phosphorylated nucleic acid precursors, such as nerve cells that do not replicate their genome (By similarity).	NONE	Leukemia;Viral infection;Glioma;Cancer;Herpes simplex virus infection;Solid tumor;Varicella zoster virus infection;Liver tumor;HIV infection;Brain tumor;Graft versus host disease;Prostate tumor;Pancreas tumor;Melanoma;Cytomegalovirus infection;Ovary tumor
1xon_v	8	3.591	0.4489	4	3	1	0	0	0	cAMP-specific 3,5-cyclic phosphodiesterase 4D	HYDROLASE	PDE4D_HUMAN	Regulates the levels of cAMP in the cell.	Genetic variations in PDE4D might be associated with susceptibility to stroke type 1 (STRK1) [MIM:606799]. A stroke is an acute neurologic event leading to death of neural tissue of the brain and resulting in loss of motor, sensory and/or cognitive function. PubMed:17006457 states that association with stroke has to be considered with caution.	NONE
1mzv_v	11	3.591	0.3265	0	9	2	0	0	0	NONE	NONE	NONE	NONE	NONE	NONE
2bts_v	6	3.591	0.5984	2	3	1	0	0	0	Cell division protein kinase 2	NONE	P24941	Involved in protein kinase activity	NONE	NONE
1in7_v	10	3.588	0.3588	0	7	1	0	2	0	Holliday junction ATP-dependent DNA helicase ruvB	NONE	Q56313	Involved in nucleotide binding	NONE	NONE
1hmp_v	9	3.588	0.3986	0	6	3	0	0	0	Hypoxanthine-guanine phosphoribosyltransferase	NONE	P00492	Nucleotide transport and metabolism	NONE	For remission induction and remission consolidation treatment of acute nonlymphocytic leukemias.
2qnn_v	11	3.587	0.3261	5	4	1	1	0	0	Gag-Pol polyprotein	NONE	P03367	NONE	NONE	NONE
1v3i_v	8	3.585	0.4481	0	3	5	0	0	0	Beta-amylase	HYDROLASE	AMYB_SOYBN	NONE	NONE	NONE
1ds7_v	12	3.585	0.2987	2	7	2	0	1	0	Oxygen-insensitive NAD(P)H nitroreductase	NONE	P38489	Energy production and conversion	NONE	For the symptomatic relief of patients with interstitial cystitis.
1ur8_v	10	3.581	0.3581	2	5	3	0	0	0	NONE	NONE	NONE	NONE	NONE	NONE
1w5e_v	12	3.58	0.2984	1	8	2	0	1	0	Cell division protein ftsZ homolog 1	NONE	Q57816	Cell cycle control, cell division, chromosome partitioning	NONE	NONE
2p2i_v	6	3.58	0.5967	4	1	1	0	0	0	Vascular endothelial growth factor receptor 2	TRANSFERASE	VGFR2_HUMAN	Receptor for VEGF or VEGFC. Has a tyrosine-protein kinase activity. The VEGF-kinase ligand/receptor signaling system plays a key role in vascular development and regulation of vascular permeability. In case of HIV-1 infection, the interaction with extrace	NONE	Angiogenesis disorder;Melanoma;Cancer;Non-small-cell lung cancer;Renal cell carcinoma;Colorectal tumor;Ocular disease;Age related macular degeneration;Solid tumor
1nd4_v	13	3.576	0.2751	0	6	4	3	0	0	Aminoglycoside 3-phosphotransferase	NONE	P00552	Translation, ribosomal structure and biogenesis	NONE	NONE
1od8_v	7	3.576	0.5109	0	6	1	0	0	0	Endo-1,4-beta-xylanase A	NONE	P26514	NONE	NONE	NONE
1p5g_v	7	3.576	0.5108	0	4	2	0	1	0	Phosphomannomutase/phosphoglucomutase	NONE	P26276	Carbohydrate transport and metabolism	NONE	NONE
1o8b_v	7	3.576	0.5108	0	4	2	0	1	0	Ribose-5-phosphate isomerase A	NONE	P0A7Z0	NONE	NONE	NONE
1nja_v	7	3.575	0.5107	1	3	2	0	1	0	Thymidylate synthase	NONE	P00469	Nucleotide transport and metabolism	NONE	NONE
1f3b_v	14	3.574	0.2553	2	5	4	1	2	0	Glutathione S-transferase A1	NONE	P13745	Involved in glutathione transferase activity	NONE	For nutritional supplementation, also for treating dietary shortage or imbalance
1ad8_v	9	3.573	0.397	5	2	2	0	0	0	Prothrombin	COMPLEX (SERINE PROTEASE/INHIBITOR)	THRB_HUMAN	Thrombin, which cleaves bonds after Arg and Lys, converts fibrinogen to fibrin and activates factors V, VII, VIII, XIII, and, in complex with thrombomodulin, protein C. Functions in blood homeostasis, inflammation and wound healing.	Defects in F2 are the cause of various forms of dysprothrombinemia [MIM:176930].;Genetic variations in F2 may be a cause of susceptibility to ischemic stroke [MIM:601367]; also known as cerebrovascular accident or cerebral infarction. A stroke is an acute neurologic event leading to death of neural tissue of the brain and resulting in loss of motor, sensory and/or cognitive function. Ischemic str…	Deep vein thrombosis;Thrombocytopenia;Cerebrovascular disease;Wound healing;Ebola virus infection;Bone injury;Cerebrovascular ischemia;Restenosis;Thrombosis;Diabetic foot ulcer;Ischemic heart disease;Marburg virus infection;Myocardial disease;Embolism and thrombosis;Myocardial infarction;Cartilage disease;Thromboembolism;Coronary artery disease;Hemophilia;Blood clotting disorder;Bleeding;Atrial f…
1urd_v	9	3.572	0.3969	0	6	3	0	0	0	NONE	NONE	NONE	NONE	NONE	NONE
1yc1_v	8	3.571	0.4464	2	3	2	0	1	0	Heat shock protein HSP 90-alpha	CELL CYCLE	HS90A_HUMAN	Molecular chaperone. Has ATPase activity (By similarity).	NONE	NONE
1eix_v	9	3.57	0.3966	0	7	1	0	1	0	Orotidine 5-phosphate decarboxylase	NONE	P08244	Nucleotide transport and metabolism	NONE	NONE
1g7v_v	8	3.569	0.4462	2	3	0	1	2	0	2-dehydro-3-deoxyphosphooctonate aldolase	NONE	P0A715	NONE	NONE	NONE
1kyx_v	10	3.568	0.3568	0	8	2	0	0	0	6,7-dimethyl-8-ribityllumazine synthase	NONE	Q9UUB1	Coenzyme transport and metabolism	NONE	For the treatment of ariboflavinosis (vitamin B2 deficiency).
3ern_v	6	3.568	0.5946	1	2	3	0	0	0	NONE	NONE	NONE	NONE	NONE	NONE
1mc3_v	13	3.567	0.2744	2	6	2	0	3	0	Glucose-1-phosphate thymidylyltransferase 2	NONE	P61888	Cell wall/membrane/envelope biogenesis	NONE	NONE
1g9q_v	11	3.566	0.3241	0	5	5	0	1	0	ADP-ribose pyrophosphatase	NONE	Q93K97	NONE	NONE	NONE
1an5_v	9	3.565	0.3961	3	3	2	0	1	0	Thymidylate synthase	NONE	P0A884	Nucleotide transport and metabolism	NONE	NONE
3vtk_v	9	3.565	0.3961	2	4	2	0	1	0	Thymidine kinase	TRANSFERASE	KITH_HHV11	In latent infection, may allow the virus to be reactivated and to grow in cells lacking a high concentration of phosphorylated nucleic acid precursors, such as nerve cells that do not replicate their genome (By similarity).	NONE	Leukemia;Viral infection;Glioma;Cancer;Herpes simplex virus infection;Solid tumor;Varicella zoster virus infection;Liver tumor;HIV infection;Brain tumor;Graft versus host disease;Prostate tumor;Pancreas tumor;Melanoma;Cytomegalovirus infection;Ovary tumor
1gx1_v	7	3.562	0.5088	1	3	3	0	0	0	2-C-methyl-D-erythritol 2,4-cyclodiphosphate synthase	NONE	P62617	NONE	NONE	NONE
1sjn_v	14	3.561	0.2544	1	8	2	0	3	0	Deoxyuridine 5-triphosphate nucleotidohydrolase	NONE	P0A552	Nucleotide transport and metabolism	NONE	NONE
2ki5_v	6	3.559	0.5932	0	5	1	0	0	0	Thymidine kinase	TRANSFERASE	KITH_HHV11	In latent infection, may allow the virus to be reactivated and to grow in cells lacking a high concentration of phosphorylated nucleic acid precursors, such as nerve cells that do not replicate their genome (By similarity).	NONE	Leukemia;Viral infection;Glioma;Cancer;Herpes simplex virus infection;Solid tumor;Varicella zoster virus infection;Liver tumor;HIV infection;Brain tumor;Graft versus host disease;Prostate tumor;Pancreas tumor;Melanoma;Cytomegalovirus infection;Ovary tumor
1jtf_v	9	3.559	0.3954	1	5	2	1	0	0	Cap-specific mRNA (nucleoside-2-O-)-methyltransferase	NONE	P07617	Involved in mRNA (nucleoside-2-O-)-methyltransferase activity	NONE	NONE
1s68_v	9	3.558	0.3953	0	6	2	0	1	0	RNA ligase 2	NONE	P32277	NONE	NONE	NONE
2pe2_v	5	3.558	0.7115	1	3	1	0	0	0	3-phosphoinositide-dependent protein kinase 1	TRANSFERASE	PDPK1_HUMAN	Phosphorylates and activates not only PKB/AKT, but also PKA, PKC-zeta, RPS6KA1 and RPS6KB1. May play a general role in signaling processes and in development (By similarity). Isoform 3 is catalytically inactive.	NONE	NONE
1md4_v	10	3.556	0.3556	1	5	1	1	2	0	Glutathione S-transferase P	TRANSFERASE	GSTP1_HUMAN	Conjugation of reduced glutathione to a wide number of exogenous and endogenous hydrophobic electrophiles.	NONE	NONE
1m4g_v	9	3.555	0.395	0	1	5	3	0	0	Aminoglycoside 2-N-acetyltransferase	NONE	P0A5N0	Involved in N-acetyltransferase activity	NONE	NONE
1pz0_v	13	3.555	0.2735	0	9	2	1	1	0	Protein iolS	NONE	P46336	Energy production and conversion	NONE	NONE
1kk2_v	13	3.555	0.2735	0	8	3	0	2	0	Translation initiation factor 2 subunit gamma	NONE	Q9V1G0	Translation, ribosomal structure and biogenesis	NONE	NONE
2b7a_v	7	3.552	0.5075	3	2	2	0	0	0	Tyrosine-protein kinase JAK2	TRANSFERASE	JAK2_HUMAN	Plays a role in leptin signaling and control of body weight (By similarity). Tyrosine kinase of the non-receptor type, involved in interleukin-3 and probably interleukin-23 signal transduction.	Chromosomal aberrations involving JAK2 are found in both chronic and acute forms of eosinophilic, lymphoblastic and myeloid leukemia. Translocation t(8;9)(p22;p24) with PCM1 links the protein kinase domain of JAK2 to the major portion of PCM1. Translocation t(9;12)(p24;p13) with ETV6.;Defects in JAK2 are a cause of susceptibility to Budd- Chiari syndrome [MIM:600880]. Budd-Chiari syndrome is a sp…	Psoriasis;Cancer;Rheumatoid arthritis;Pulmonary hypertension;Myeloid leukemia;Inflammation;Prostate tumor;Pancreas tumor;Myeloproliferative disorder;Solid tumor;Myelofibrosis;Hematological neoplasm;Cardiovascular disease
2iw8_v	7	3.552	0.5074	1	3	3	0	0	0	Cyclin-A2	CELL CYCLE COMPLEX	CCNA2_HUMAN	Essential for the control of the cell cycle at the G1/S (start) and the G2/M (mitosis) transitions.	NONE	NONE
1tvy_v	13	3.551	0.2732	0	4	6	0	2	1	Beta-1,4-galactosyltransferase 1	NONE	P08037	NONE	NONE	NONE
1e4x_v	14	3.55	0.2536	5	5	3	1	0	0	NONE	NONE	NONE	NONE	NONE	NONE
1ta8_v	8	3.547	0.4433	1	5	1	0	1	0	DNA ligase	NONE	Q837V6	Involved in DNA ligase (NAD+) activity	NONE	NONE
1lca_v	7	3.546	0.5066	1	3	2	0	1	0	Thymidylate synthase	NONE	P00469	Nucleotide transport and metabolism	NONE	NONE
1hb2_v	11	3.543	0.3221	2	6	0	1	2	0	Isopenicillin N synthetase	NONE	P05326	Involved in iron ion binding	NONE	NONE
1gnx_v	8	3.54	0.4425	0	3	5	0	0	0	NONE	NONE	NONE	NONE	NONE	NONE
1jvu_v	8	3.54	0.4425	1	5	1	0	1	0	Ribonuclease pancreatic	NONE	P61823	Involved in nucleic acid binding	NONE	There is no support for the claim that aspartates are exercise performance enhancers, i.e. ergogenic aids.
1mky_v	11	3.539	0.3218	0	8	2	0	1	0	GTP-binding protein engA	NONE	Q9X1F8	Posttranslational modification, protein turnover, chaperones	NONE	NONE
1ohy_v	9	3.539	0.3932	4	2	1	0	2	0	4-aminobutyrate aminotransferase, mitochondrial	NONE	P80404	Amino acid transport and metabolism	NONE	For nutritional supplementation and for treating dietary shortage or imbalance.
1kk3_v	13	3.539	0.2722	0	8	3	0	2	0	Translation initiation factor 2 gamma subunit	NONE	Q9V1G0	Translation, ribosomal structure and biogenesis	NONE	NONE
1a72_v	11	3.538	0.3216	1	7	2	0	1	0	Alcohol dehydrogenase E chain	NONE	P00327	Energy production and conversion	NONE	For the symptomatic relief of patients with interstitial cystitis.
1oa7_v	10	3.537	0.3537	0	6	4	0	0	0	NONE	NONE	NONE	NONE	NONE	NONE
2b4y_v	14	3.536	0.2526	0	10	4	0	0	0	NAD-dependent deacetylase sirtuin-5	HYDROLASE	SIRT5_HUMAN	Probable NAD-dependent deacetylase (By similarity).	NONE	NONE
1cr2_v	11	3.536	0.3214	1	6	1	0	2	1	DNA primase/helicase	NONE	P03692	Replication, recombination and repair	NONE	NONE
2fm2_v	12	3.535	0.2945	6	4	2	0	0	0	NONE	NONE	NONE	NONE	NONE	NONE
1omz_v	14	3.534	0.2524	1	8	4	0	1	0	Exostosin-like 2	NONE	Q9ES89	Glycosyltransferase required for the biosynthesis of heparan-sulfate and responsible for the alternating addition of beta-1-4-linked glucuronic acid (GlcA) and alpha-1-4-linked N- acetylglucosamine (GlcNAc) units to nascent heparan sulfate chains	NONE	NONE
1hp5_v	6	3.534	0.5889	1	3	1	1	0	0	NONE	NONE	NONE	NONE	NONE	NONE
1nyq_v	11	3.532	0.3211	1	6	2	1	1	0	Threonyl-tRNA synthetase	NONE	Q8NW68	Translation, ribosomal structure and biogenesis	NONE	NONE
2cmk_v	9	3.532	0.3924	1	4	2	0	2	0	Cytidylate kinase	NONE	P0A6I0	Nucleotide transport and metabolism	NONE	NONE
1ahy_v	7	3.531	0.5045	2	3	0	0	1	1	Aspartate aminotransferase	NONE	P00509	Amino acid transport and metabolism	NONE	NONE
1htt_v	13	3.531	0.2716	0	6	4	1	2	0	NONE	NONE	NONE	NONE	NONE	NONE
1uzf_v	7	3.531	0.5044	2	3	0	0	2	0	Angiotensin-converting enzyme	METALLOPROTEASE	ACE_HUMAN	Converts angiotensin I to angiotensin II by release of the terminal His-Leu, this results in an increase of the vasoconstrictor activity of angiotensin. Also able to inactivate bradykinin, a potent vasodilator. Has also a glycosidase activity which releas	Genetic variations in ACE may be a cause of susceptibility to ischemic stroke [MIM:601367]; also known as cerebrovascular accident or cerebral infarction. A stroke is an acute neurologic event leading to death of neural tissue of the brain and resulting in loss of motor, sensory and/or cognitive function. Ischemic strokes, resulting from vascular occlusion, is considered to be a highly complex di…	NONE
1j9e_v	13	3.53	0.2715	2	7	3	1	0	0	Flavodoxin	NONE	P00323	Involved in FMN binding	NONE	For the treatment of ariboflavinosis (vitamin B2 deficiency).
1ps3_v	6	3.529	0.5882	0	2	4	0	0	0	Alpha-mannosidase 2	NONE	Q24451	Carbohydrate transport and metabolism	NONE	NONE
1xbx_v	7	3.528	0.5041	1	4	1	0	1	0	3-keto-L-gulonate-6-phosphate decarboxylase ulaD	NONE	P39304	Carbohydrate transport and metabolism	NONE	NONE
1y8y_v	7	3.528	0.504	2	3	1	1	0	0	Cell division protein kinase 2	NONE	P24941	Involved in protein kinase activity	NONE	NONE
1pbb_v	5	3.528	0.7055	1	2	1	0	1	0	P-hydroxybenzoate hydroxylase	NONE	P00438	Coenzyme transport and metabolism	NONE	For the treatment of tuberculosis
1g8o_v	7	3.527	0.5038	0	4	2	0	1	0	N-acetyllactosaminide alpha-1,3-galactosyltransferase	NONE	P14769	Involved in transferase activity, transferring hexosyl groups	NONE	NONE
1t8t_v	11	3.525	0.3205	0	8	1	0	2	0	NONE	NONE	NONE	NONE	NONE	NONE
1jyn_v	10	3.524	0.3524	0	5	5	0	0	0	Beta-galactosidase	NONE	P00722	Carbohydrate transport and metabolism	NONE	For the symptomatic relief of patients with interstitial cystitis.
1k6r_v	9	3.524	0.3915	2	4	1	0	2	0	Beta-lactamase PSE-2	NONE	P14489	Defense mechanisms and antibiotic degradation	NONE	For use as single agent therapy for the treatment of the following infections when caused by susceptible isolates of the designated microorganisms: <b>complicated skin and skin structure infections</b> due to <i>Staphylococcus aureus</i> (b-lactamase and non-b-lactamase producing, methicillin-susceptible isolates only), <i>Streptococcus pyogenes</i>, <i>Streptococcus agalactiae</i>, viridans grou…
1jed_v	9	3.523	0.3915	0	5	2	0	2	0	Sulfate adenylyltransferase	NONE	P08536	Inorganic ion transport and metabolism	NONE	NONE
1it8_v	5	3.523	0.7045	0	2	3	0	0	0	7-cyano-7-deazaguanine tRNA-ribosyltransferase	NONE	O58843	Involved in RNA binding	NONE	NONE
1piw_v	14	3.522	0.2516	1	8	2	0	2	1	NADP-dependent alcohol dehydrogenase 6	NONE	Q04894	Involved in zinc ion binding	NONE	NONE
1dnc_v	8	3.522	0.4402	1	3	2	0	2	0	Glutathione reductase, mitochondrial	NONE	P00390	RNA processing and modification	NONE	For nutritional supplementation, also for treating dietary shortage or imbalance
2bkx_v	7	3.521	0.5031	0	5	1	0	1	0	Glucosamine-6-phosphate deaminase 1	NONE	O35000	Carbohydrate transport and metabolism	NONE	NONE
1on8_v	11	3.519	0.3199	0	8	2	0	1	0	Exostosin-like 2	NONE	Q9ES89	Glycosyltransferase required for the biosynthesis of heparan-sulfate and responsible for the alternating addition of beta-1-4-linked glucuronic acid (GlcA) and alpha-1-4-linked N- acetylglucosamine (GlcNAc) units to nascent heparan sulfate chains	NONE	NONE
2amb_v	5	3.519	0.7038	3	1	1	0	0	0	Androgen receptor	HORMONE/GROWTH FACTOR RECEPTOR	ANDR_HUMAN	Steroid hormone receptors are ligand-activated transcription factors that regulate eukaryotic gene expression and affect cellular proliferation and differentiation in target tissues. Transcription factor activity is modulated by bound coactivator and core	Genetic variation in AR can be responsible of androgenetic alopecia (AGA) [MIM:109200].;Defects in AR are the cause of androgen insensibility syndrome (AIS) [MIM:300068]; previously known as testicular feminization syndrome (TFM). It can be complete (CAIS) when external genitalia are phenotypically female; or partial (PAIS) when external genitalia are substantively ambiguous or mild (MAIS) when e…	Hypoactive sexual desire disorder;Hepatitis B virus infection;Cardiac failure;Andrology;Hirsutism;Female sexual dysfunction;Psoriasis;Reperfusion injury;Plasmodium infection;Atherosclerosis;Prostate hyperplasia;Fatigue;Male sexual dysfunction;Autoimmune disease;Testosterone deficiency;Uterine fibroids;Metabolic disorder;Myalgia;Obesity;Gynecological disorder;Contraception;Cancer;Hypercholesterole…
1dap_v	14	3.518	0.2513	1	9	3	0	1	0	Meso-diaminopimelate D-dehydrogenase	NONE	P04964	Involved in oxidoreductase activity, acting on the aldehyde or oxo group of donors, NAD or NADP as acceptor	NONE	NONE
1z2o_v	9	3.518	0.3908	0	4	3	0	2	0	Inositol-tetrakisphosphate 1-kinase	NONE	Q9XYQ1	Involved in catalytic activity	NONE	NONE
1lcb_v	8	3.517	0.4397	1	4	2	0	1	0	Thymidylate synthase	NONE	P00469	Nucleotide transport and metabolism	NONE	NONE
1pgt_v	14	3.517	0.2512	2	6	3	1	2	0	Glutathione S-transferase P	TRANSFERASE	GSTP1_HUMAN	Conjugation of reduced glutathione to a wide number of exogenous and endogenous hydrophobic electrophiles.	NONE	NONE
1ylz_v	8	3.517	0.4396	1	4	3	0	0	0	Extended-spectrum beta-lactamase CTX-M-14	NONE	Q9L5C7	Involved in beta-lactamase activity	NONE	NONE
1c9w_v	12	3.517	0.2931	0	7	3	0	1	1	Aldose reductase-related protein 2	NONE	O08782	Involved in oxidoreductase activity	NONE	NONE
1jyl_v	11	3.515	0.3196	1	6	1	1	2	0	LicC protein	NONE	Q97QE9	Involved in nucleotidyltransferase activity	NONE	NONE
1kdo_v	8	3.514	0.4393	1	3	3	0	1	0	Cytidylate kinase	NONE	P0A6I0	Nucleotide transport and metabolism	NONE	NONE
1nj5_v	11	3.514	0.3194	1	5	4	0	1	0	Prolyl-tRNA synthetase	NONE	O26708	Translation, ribosomal structure and biogenesis	NONE	NONE
1r5a_v	7	3.513	0.5018	1	4	1	1	0	0	Glutathione transferase	NONE	Q9GQG7	Posttranslational modification, protein turnover, chaperones	NONE	NONE
1tad_v	11	3.512	0.3193	0	6	3	0	2	0	Guanine nucleotide-binding protein G(t) subunit alpha-1	NONE	P04695	Involved in signal transducer activity	NONE	NONE
1xs7_v	11	3.512	0.3193	4	5	2	0	0	0	Beta-secretase 1	HYDROLASE	BACE1_HUMAN	Responsible for the proteolytic processing of the amyloid precursor protein (APP). Cleaves at the N-terminus of the A-beta peptide sequence, between residues 671 and 672 of APP, leads to the generation and extracellular release of beta-cleaved soluble APP	NONE	Alzheimers disease
1n1t_v	9	3.512	0.3902	0	6	2	0	1	0	NONE	NONE	NONE	NONE	NONE	NONE
2ay4_v	8	3.512	0.4389	2	4	0	0	1	1	Aromatic-amino-acid aminotransferase	NONE	P95468	Amino acid transport and metabolism	NONE	NONE
1svk_v	11	3.512	0.3192	0	6	3	0	2	0	Guanine nucleotide-binding protein G(i), alpha-1 subunit	NONE	P10824	Involved in signal transducer activity	NONE	NONE
1p7p_v	7	3.51	0.5015	2	4	0	1	0	0	Methionyl-tRNA synthetase	NONE	P00959	Translation, ribosomal structure and biogenesis	NONE	NONE
1ao0_v	7	3.509	0.5013	0	5	1	0	1	0	Amidophosphoribosyltransferase	NONE	P00497	Nucleotide transport and metabolism	NONE	NONE
